# Supplementary material for: Quantifying collective interactions in biomolecular phase separation
Source: Nat Commun. 2025 Aug 19;16:7724. doi: 10.1038/s41467-025-62437-y (PMC12365266; doi:10.1038/s41467-025-62437-y)
Supplement: Supplementary file 4 — Source Data [file 41467_2025_62437_MOESM4_ESM.zip]

Archive with 2 entries (2 files):
- SourceData.xlsx
- HeterotypicTieLineFit.txt
