# Supplementary material for: Quantifying collective interactions in biomolecular phase separation
Source: Nat Commun. 2025 Aug 19;16:7724. doi: 10.1038/s41467-025-62437-y (PMC12365266; doi:10.1038/s41467-025-62437-y)
Supplement: Supplementary file 4 — Source Data [file 41467_2025_62437_MOESM4_ESM.zip › SourceData.xlsx]

## Sheet: 2b
20mM		30mM		40mM		50mM		60mM		70mM		150mM
Time/s	Int/kHz	Time/s	Int/kHz	Time/s	Int/kHz	Time/s	Int/kHz	Time/s	Int/kHz	Time/s	Int/kHz	Time/s	Int/kHz
0	524	0	614	0	690	0	1057	0	1053	0	1091	0	1198
0.001	472	0.001	614	0.001	705	0.001	1063	0.001	1044	0.001	1097	0.001	1217
0.00200001	519	0.002	591	0.00200001	712	0.00200001	1082	0.00200001	1060	0.00200001	1059	0.00200001	1155
0.00300001	490	0.003	586	0.00300001	727	0.00300001	1064	0.00300001	1058	0.00300001	1077	0.00300001	1233
0.00400001	566	0.00400001	600	0.00400001	703	0.00400001	1015	0.00400001	1049	0.00400001	1152	0.00400001	1216
0.00500002	487	0.00500001	625	0.00500002	672	0.00500002	1022	0.00500002	1112	0.00500002	1152	0.00500002	1182
0.00600002	496	0.00600001	597	0.00600002	728	0.00600002	1056	0.00600002	1018	0.00600002	1130	0.00600002	1161
0.00700002	561	0.00700001	612	0.00700002	673	0.00700002	1012	0.00700002	1083	0.00700002	1119	0.00700002	1240
0.00800003	524	0.00800001	612	0.00800003	754	0.00800003	1093	0.00800003	1120	0.00800003	1125	0.00800003	1211
0.00900003	525	0.00900001	632	0.00900003	752	0.00900003	1046	0.00900003	1013	0.00900003	1088	0.00900003	1187
0.01	536	0.01	644	0.01	751	0.01	1003	0.01	1037	0.01	1146	0.01	1145
0.011	493	0.011	618	0.011	708	0.011	1025	0.011	1034	0.011	1039	0.011	1215
0.012	549	0.012	563	0.012	721	0.012	997	0.012	1035	0.012	1021	0.012	1180
0.013	489	0.013	636	0.013	724	0.013	995	0.013	1076	0.013	1095	0.013	1173
0.014	488	0.014	605	0.014	731	0.014	1015	0.014	1049	0.014	1056	0.014	1220
0.015	492	0.015	592	0.015	743	0.015	999	0.015	1032	0.015	1111	0.015	1119
0.0160001	533	0.016	646	0.0160001	734	0.0160001	973	0.0160001	1053	0.0160001	1117	0.0160001	1249
0.0170001	507	0.017	599	0.0170001	780	0.0170001	997	0.0170001	1067	0.0170001	1096	0.0170001	1188
0.0180001	519	0.018	633	0.0180001	727	0.0180001	1013	0.0180001	1020	0.0180001	1044	0.0180001	1163
0.0190001	509	0.019	669	0.0190001	695	0.0190001	987	0.0190001	1060	0.0190001	1060	0.0190001	1178
0.0200001	545	0.02	664	0.0200001	693	0.0200001	970	0.0200001	1025	0.0200001	1105	0.0200001	1205
0.0210001	485	0.021	654	0.0210001	748	0.0210001	1000	0.0210001	1102	0.0210001	1079	0.0210001	1173
0.0220001	542	0.022	679	0.0220001	766	0.0220001	989	0.0220001	1023	0.0220001	1054	0.0220001	1217
0.0230001	515	0.023	649	0.0230001	775	0.0230001	938	0.0230001	1005	0.0230001	1151	0.0230001	1201
0.0240001	510	0.024	665	0.0240001	731	0.0240001	987	0.0240001	1050	0.0240001	1072	0.0240001	1202
0.0250001	537	0.025	671	0.0250001	732	0.0250001	993	0.0250001	1107	0.0250001	1052	0.0250001	1157
0.0260001	548	0.026	695	0.0260001	746	0.0260001	972	0.0260001	1067	0.0260001	1124	0.0260001	1207
0.0270001	555	0.027	657	0.0270001	717	0.0270001	948	0.0270001	1062	0.0270001	1060	0.0270001	1209
0.0280001	554	0.028	656	0.0280001	762	0.0280001	999	0.0280001	1105	0.0280001	1124	0.0280001	1258
0.0290001	582	0.029	667	0.0290001	767	0.0290001	953	0.0290001	1070	0.0290001	1103	0.0290001	1224
0.0300001	629	0.03	691	0.0300001	744	0.0300001	1027	0.0300001	1101	0.0300001	1095	0.0300001	1215
0.0310001	628	0.031	645	0.0310001	789	0.0310001	988	0.0310001	1082	0.0310001	1078	0.0310001	1177
0.0320001	582	0.0320001	693	0.0320001	807	0.0320001	940	0.0320001	1076	0.0320001	1094	0.0320001	1202
0.0330001	583	0.0330001	651	0.0330001	758	0.0330001	999	0.0330001	1034	0.0330001	1098	0.0330001	1161
0.0340001	581	0.0340001	670	0.0340001	743	0.0340001	994	0.0340001	1067	0.0340001	1043	0.0340001	1214
0.0350001	624	0.0350001	654	0.0350001	801	0.0350001	974	0.0350001	1091	0.0350001	1120	0.0350001	1179
0.0360001	627	0.0360001	650	0.0360001	782	0.0360001	1015	0.0360001	1088	0.0360001	1057	0.0360001	1166
0.0370001	583	0.0370001	688	0.0370001	768	0.0370001	992	0.0370001	1104	0.0370001	1124	0.0370001	1204
0.0380001	622	0.0380001	611	0.0380001	812	0.0380001	1024	0.0380001	998	0.0380001	1071	0.0380001	1179
0.0390001	636	0.0390001	640	0.0390001	795	0.0390001	992	0.0390001	1136	0.0390001	1068	0.0390001	1154
0.0400001	589	0.0400001	591	0.0400001	827	0.0400001	973	0.0400001	1121	0.0400001	1094	0.0400001	1214
0.0410001	608	0.0410001	629	0.0410001	790	0.0410001	999	0.0410001	1122	0.0410001	1072	0.0410001	1154
0.0420001	589	0.0420001	628	0.0420001	884	0.0420001	917	0.0420001	1033	0.0420001	1003	0.0420001	1167
0.0430001	657	0.0430001	581	0.0430001	831	0.0430001	1004	0.0430001	1137	0.0430001	1088	0.0430001	1180
0.0440001	630	0.0440001	647	0.0440001	834	0.0440001	970	0.0440001	1104	0.0440001	1057	0.0440001	1172
0.0450001	626	0.0450001	614	0.0450001	885	0.0450001	985	0.0450001	1101	0.0450001	1056	0.0450001	1182
0.0460001	661	0.0460001	610	0.0460001	846	0.0460001	1027	0.0460001	1132	0.0460001	1107	0.0460001	1243
0.0470002	645	0.0470001	596	0.0470002	837	0.0470002	1037	0.0470002	1052	0.0470002	1069	0.0470002	1181
0.0480002	681	0.0480001	618	0.0480002	837	0.0480002	1039	0.0480002	1084	0.0480002	1044	0.0480002	1180
0.0490002	691	0.0490001	569	0.0490002	817	0.0490002	1022	0.0490002	1094	0.0490002	1064	0.0490002	1167
0.0500002	652	0.0500001	624	0.0500002	928	0.0500002	993	0.0500002	1082	0.0500002	1070	0.0500002	1152
0.0510002	617	0.0510001	611	0.0510002	949	0.0510002	1078	0.0510002	1022	0.0510002	1066	0.0510002	1160
0.0520002	677	0.0520001	593	0.0520002	1082	0.0520002	1007	0.0520002	1079	0.0520002	1075	0.0520002	1210
0.0530002	665	0.0530001	574	0.0530002	1156	0.0530002	981	0.0530002	1035	0.0530002	1072	0.0530002	1177
0.0540002	749	0.0540001	660	0.0540002	1150	0.0540002	947	0.0540002	1075	0.0540002	1049	0.0540002	1233
0.0550002	765	0.0550001	591	0.0550002	1322	0.0550002	1007	0.0550002	1059	0.0550002	1075	0.0550002	1178
0.0560002	830	0.0560001	630	0.0560002	1490	0.0560002	985	0.0560002	1091	0.0560002	1082	0.0560002	1196
0.0570002	788	0.0570001	589	0.0570002	1608	0.0570002	947	0.0570002	1028	0.0570002	1101	0.0570002	1151
0.0580002	774	0.0580001	624	0.0580002	1967	0.0580002	1032	0.0580002	1044	0.0580002	1042	0.0580002	1230
0.0590002	796	0.0590001	635	0.0590002	2607	0.0590002	980	0.0590002	1038	0.0590002	1096	0.0590002	1207
0.0600002	915	0.0600001	641	0.0600002	3077	0.0600002	1040	0.0600002	1030	0.0600002	1145	0.0600002	1200
0.0610002	909	0.0610001	594	0.0610002	2816	0.0610002	995	0.0610002	1086	0.0610002	1096	0.0610002	1170
0.0620002	953	0.0620001	629	0.0620002	2464	0.0620002	1058	0.0620002	1022	0.0620002	1050	0.0620002	1240
0.0630002	976	0.0630001	630	0.0630002	2165	0.0630002	962	0.0630002	1054	0.0630002	1114	0.0630002	1154
0.0640002	989	0.0640001	654	0.0640002	2050	0.0640002	949	0.0640002	1078	0.0640002	1071	0.0640002	1183
0.0650002	1009	0.0650001	677	0.0650002	1702	0.0650002	1004	0.0650002	1077	0.0650002	1084	0.0650002	1212
0.0660002	1046	0.0660001	739	0.0660002	1447	0.0660002	959	0.0660002	1006	0.0660002	1066	0.0660002	1156
0.0670002	1068	0.0670001	753	0.0670002	1156	0.0670002	966	0.0670002	995	0.0670002	1091	0.0670002	1202
0.0680002	1029	0.0680001	866	0.0680002	965	0.0680002	947	0.0680002	1078	0.0680002	1129	0.0680002	1200
0.0690002	973	0.0690001	856	0.0690002	903	0.0690002	922	0.0690002	1058	0.0690002	1153	0.0690002	1242
0.0700002	932	0.0700001	801	0.0700002	858	0.0700002	998	0.0700002	1054	0.0700002	1114	0.0700002	1248
0.0710002	925	0.0710001	821	0.0710002	793	0.0710002	965	0.0710002	1032	0.0710002	1103	0.0710002	1204
0.0720002	925	0.0720001	772	0.0720002	763	0.0720002	990	0.0720002	1067	0.0720002	1070	0.0720002	1207
0.0730002	951	0.0730001	744	0.0730002	810	0.0730002	1019	0.0730002	1022	0.0730002	1033	0.0730002	1165
0.0740002	918	0.0740001	740	0.0740002	684	0.0740002	1000	0.0740002	996	0.0740002	1091	0.0740002	1198
0.0750002	938	0.0750001	633	0.0750002	754	0.0750002	968	0.0750002	1022	0.0750002	1098	0.0750002	1159
0.0760002	827	0.0760001	677	0.0760002	722	0.0760002	1006	0.0760002	1089	0.0760002	1067	0.0760002	1150
0.0770002	805	0.0770001	663	0.0770002	700	0.0770002	985	0.0770002	1120	0.0770002	1087	0.0770002	1175
0.0780002	763	0.0780001	658	0.0780002	730	0.0780002	998	0.0780002	1039	0.0780002	1105	0.0780002	1160
0.0790003	754	0.0790001	679	0.0790003	673	0.0790003	1002	0.0790003	1037	0.0790003	1064	0.0790003	1180
0.0800003	771	0.0800001	651	0.0800003	704	0.0800003	975	0.0800003	1095	0.0800003	1102	0.0800003	1133
0.0810003	759	0.0810001	627	0.0810003	738	0.0810003	1005	0.0810003	1030	0.0810003	1113	0.0810003	1167
0.0820003	704	0.0820001	658	0.0820003	758	0.0820003	979	0.0820003	1075	0.0820003	1099	0.0820003	1203
0.0830003	740	0.0830001	644	0.0830003	734	0.0830003	940	0.0830003	1049	0.0830003	1051	0.0830003	1206
0.0840003	711	0.0840001	643	0.0840003	701	0.0840003	1061	0.0840003	1127	0.0840003	1053	0.0840003	1158
0.0850003	689	0.0850001	627	0.0850003	710	0.0850003	1009	0.0850003	999	0.0850003	1027	0.0850003	1215
0.0860003	664	0.0860001	656	0.0860003	733	0.0860003	977	0.0860003	1067	0.0860003	1092	0.0860003	1182
0.0870003	671	0.0870001	669	0.0870003	715	0.0870003	945	0.0870003	1101	0.0870003	1105	0.0870003	1188
0.0880003	655	0.0880001	679	0.0880003	735	0.0880003	1015	0.0880003	1075	0.0880003	1116	0.0880003	1173
0.0890003	676	0.0890001	678	0.0890003	747	0.0890003	948	0.0890003	1041	0.0890003	1044	0.0890003	1199
0.0900003	615	0.0900001	734	0.0900003	733	0.0900003	947	0.0900003	1011	0.0900003	1059	0.0900003	1211
0.0910003	634	0.0910001	692	0.0910003	735	0.0910003	973	0.0910003	1025	0.0910003	1113	0.0910003	1141
0.0920003	741	0.0920001	639	0.0920003	714	0.0920003	920	0.0920003	1073	0.0920003	1055	0.0920003	1169
0.0930003	672	0.0930001	699	0.0930003	737	0.0930003	967	0.0930003	1096	0.0930003	1089	0.0930003	1241
0.0940003	680	0.0940002	655	0.0940003	737	0.0940003	918	0.0940003	1083	0.0940003	1098	0.0940003	1145
0.0950003	681	0.0950002	672	0.0950003	722	0.0950003	987	0.0950003	1004	0.0950003	1102	0.0950003	1198
0.0960003	606	0.0960002	669	0.0960003	697	0.0960003	962	0.0960003	1059	0.0960003	1082	0.0960003	1162
0.0970003	583	0.0970002	699	0.0970003	775	0.0970003	1027	0.0970003	1051	0.0970003	1145	0.0970003	1161
0.0980003	629	0.0980002	687	0.0980003	760	0.0980003	971	0.0980003	1018	0.0980003	1135	0.0980003	1115
0.0990003	599	0.0990002	721	0.0990003	754	0.0990003	971	0.0990003	1068	0.0990003	1083	0.0990003	1183
0.1	620	0.1	738	0.1	720	0.1	1048	0.1	996	0.1	1079	0.1	1203
0.101	573	0.101	689	0.101	718	0.101	943	0.101	1082	0.101	1142	0.101	1146
0.102	611	0.102	742	0.102	698	0.102	1023	0.102	1019	0.102	1050	0.102	1137
0.103	634	0.103	777	0.103	757	0.103	962	0.103	1044	0.103	1058	0.103	1183
0.104	603	0.104	819	0.104	715	0.104	1049	0.104	1046	0.104	1111	0.104	1173
0.105	610	0.105	782	0.105	708	0.105	984	0.105	1018	0.105	1065	0.105	1180
0.106	657	0.106	821	0.106	753	0.106	984	0.106	1029	0.106	1150	0.106	1158
0.107	630	0.107	818	0.107	780	0.107	979	0.107	1021	0.107	1151	0.107	1204
0.108	608	0.108	858	0.108	744	0.108	1024	0.108	1058	0.108	1212	0.108	1233
0.109	642	0.109	901	0.109	717	0.109	1007	0.109	1052	0.109	1255	0.109	1208
0.11	638	0.11	910	0.11	763	0.11	1000	0.11	1001	0.11	1299	0.11	1180
0.111	646	0.111	917	0.111	744	0.111	967	0.111	1059	0.111	1235	0.111	1109
0.112	584	0.112	803	0.112	750	0.112	962	0.112	1028	0.112	1188	0.112	1215
0.113	614	0.113	884	0.113	736	0.113	978	0.113	1061	0.113	1164	0.113	1126
0.114	639	0.114	843	0.114	742	0.114	1032	0.114	1083	0.114	1122	0.114	1193
0.115	595	0.115	803	0.115	743	0.115	965	0.115	1033	0.115	1087	0.115	1207
0.116	617	0.116	763	0.116	744	0.116	978	0.116	1016	0.116	1068	0.116	1244
0.117	609	0.117	730	0.117	758	0.117	970	0.117	1095	0.117	1052	0.117	1159
0.118	614	0.118	715	0.118	777	0.118	932	0.118	1037	0.118	1034	0.118	1193
0.119	630	0.119	759	0.119	763	0.119	965	0.119	1048	0.119	1145	0.119	1178
0.12	600	0.12	709	0.12	752	0.12	966	0.12	1020	0.12	1076	0.12	1155
0.121	558	0.121	723	0.121	760	0.121	961	0.121	1042	0.121	1120	0.121	1255
0.122	630	0.122	719	0.122	735	0.122	1015	0.122	1020	0.122	1111	0.122	1173
0.123	687	0.123	655	0.123	712	0.123	1002	0.123	1057	0.123	1122	0.123	1244
0.124	654	0.124	617	0.124	721	0.124	999	0.124	1058	0.124	1140	0.124	1241
0.125	682	0.125	643	0.125	725	0.125	954	0.125	1079	0.125	1104	0.125	1174
0.126	647	0.126	711	0.126	734	0.126	946	0.126	1026	0.126	1104	0.126	1209
0.127	686	0.127	592	0.127	754	0.127	937	0.127	1059	0.127	1087	0.127	1111
0.128	669	0.128	644	0.128	727	0.128	975	0.128	1087	0.128	1051	0.128	1165
0.129	683	0.129	686	0.129	757	0.129	970	0.129	1054	0.129	1149	0.129	1223
0.13	641	0.13	651	0.13	727	0.13	1005	0.13	1027	0.13	1064	0.13	1219
0.131	616	0.131	624	0.131	755	0.131	942	0.131	1038	0.131	1075	0.131	1191
0.132	622	0.132	579	0.132	766	0.132	925	0.132	1043	0.132	1059	0.132	1173
0.133	654	0.133	611	0.133	733	0.133	954	0.133	1038	0.133	1115	0.133	1178
0.134	654	0.134	574	0.134	716	0.134	936	0.134	1072	0.134	1093	0.134	1212
0.135	560	0.135	585	0.135	776	0.135	966	0.135	1057	0.135	1105	0.135	1254
0.136	614	0.136	600	0.136	741	0.136	969	0.136	1066	0.136	1094	0.136	1147
0.137	613	0.137	596	0.137	768	0.137	1006	0.137	1087	0.137	1049	0.137	1197
0.138	544	0.138	554	0.138	729	0.138	948	0.138	1034	0.138	1117	0.138	1140
0.139	593	0.139	606	0.139	771	0.139	965	0.139	1009	0.139	1128	0.139	1180
0.14	584	0.14	595	0.14	735	0.14	1014	0.14	1056	0.14	1073	0.14	1185
0.141	554	0.141	634	0.141	663	0.141	953	0.141	1106	0.141	1061	0.141	1179
0.142	532	0.142	637	0.142	752	0.142	963	0.142	1106	0.142	1093	0.142	1166
0.143	523	0.143	583	0.143	750	0.143	972	0.143	1067	0.143	1077	0.143	1228
0.144	567	0.144	606	0.144	731	0.144	902	0.144	1109	0.144	1081	0.144	1218
0.145	563	0.145	609	0.145	758	0.145	990	0.145	1048	0.145	1042	0.145	1170
0.146	554	0.146	584	0.146	703	0.146	1007	0.146	1080	0.146	1137	0.146	1143
0.147	621	0.147	639	0.147	727	0.147	989	0.147	1062	0.147	1102	0.147	1210
0.148	577	0.148	596	0.148	683	0.148	894	0.148	1112	0.148	1093	0.148	1192
0.149	567	0.149	582	0.149	733	0.149	945	0.149	1101	0.149	1065	0.149	1185
0.15	576	0.15	601	0.15	717	0.15	991	0.15	1109	0.15	1082	0.15	1136
0.151	577	0.151	563	0.151	768	0.151	925	0.151	1049	0.151	1078	0.151	1183
0.152	550	0.152	580	0.152	765	0.152	942	0.152	1083	0.152	1079	0.152	1184
0.153	533	0.153	593	0.153	746	0.153	987	0.153	1086	0.153	1119	0.153	1133
0.154	542	0.154	600	0.154	758	0.154	958	0.154	1152	0.154	1083	0.154	1189
0.155	580	0.155	608	0.155	740	0.155	971	0.155	1172	0.155	1054	0.155	1157
0.156	552	0.156	645	0.156	725	0.156	984	0.156	1077	0.156	1106	0.156	1196
0.157001	582	0.157	631	0.157001	672	0.157001	1021	0.157001	1117	0.157001	1134	0.157001	1151
0.158001	568	0.158	605	0.158001	743	0.158001	976	0.158001	1094	0.158001	1314	0.158001	1198
0.159001	562	0.159	591	0.159001	765	0.159001	961	0.159001	1134	0.159001	1366	0.159001	1215
0.160001	532	0.16	617	0.160001	741	0.160001	969	0.160001	1141	0.160001	1252	0.160001	1165
0.161001	556	0.161	602	0.161001	687	0.161001	1017	0.161001	1051	0.161001	1133	0.161001	1225
0.162001	522	0.162	619	0.162001	769	0.162001	979	0.162001	1085	0.162001	1097	0.162001	1162
0.163001	529	0.163	601	0.163001	722	0.163001	1028	0.163001	1076	0.163001	1076	0.163001	1165
0.164001	546	0.164	637	0.164001	708	0.164001	1068	0.164001	1056	0.164001	1051	0.164001	1175
0.165001	542	0.165	606	0.165001	720	0.165001	1004	0.165001	1088	0.165001	1090	0.165001	1202
0.166001	533	0.166	615	0.166001	725	0.166001	1032	0.166001	1082	0.166001	1106	0.166001	1135
0.167001	574	0.167	647	0.167001	751	0.167001	1014	0.167001	1070	0.167001	1028	0.167001	1141
0.168001	512	0.168	656	0.168001	746	0.168001	1076	0.168001	1091	0.168001	1074	0.168001	1100
0.169001	517	0.169	657	0.169001	712	0.169001	1025	0.169001	1068	0.169001	1055	0.169001	1144
0.170001	551	0.17	626	0.170001	695	0.170001	982	0.170001	1041	0.170001	1075	0.170001	1177
0.171001	556	0.171	613	0.171001	743	0.171001	970	0.171001	1039	0.171001	1066	0.171001	1211
0.172001	583	0.172	614	0.172001	682	0.172001	1002	0.172001	1117	0.172001	1111	0.172001	1143
0.173001	521	0.173	613	0.173001	675	0.173001	953	0.173001	1049	0.173001	1018	0.173001	1192
0.174001	525	0.174	636	0.174001	739	0.174001	963	0.174001	1073	0.174001	1074	0.174001	1158
0.175001	530	0.175	638	0.175001	759	0.175001	978	0.175001	1079	0.175001	1069	0.175001	1147
0.176001	616	0.176	595	0.176001	750	0.176001	980	0.176001	1043	0.176001	1034	0.176001	1190
0.177001	581	0.177	593	0.177001	755	0.177001	981	0.177001	1038	0.177001	1037	0.177001	1131
0.178001	569	0.178	643	0.178001	778	0.178001	1013	0.178001	1094	0.178001	1063	0.178001	1152
0.179001	581	0.179	577	0.179001	786	0.179001	1007	0.179001	1047	0.179001	1091	0.179001	1225
0.180001	552	0.18	579	0.180001	874	0.180001	987	0.180001	1045	0.180001	1059	0.180001	1198
0.181001	528	0.181	614	0.181001	1110	0.181001	968	0.181001	1103	0.181001	1090	0.181001	1215
0.182001	543	0.182	656	0.182001	1515	0.182001	953	0.182001	1091	0.182001	1066	0.182001	1184
0.183001	536	0.183	640	0.183001	1641	0.183001	950	0.183001	1024	0.183001	1104	0.183001	1148
0.184001	495	0.184	623	0.184001	2062	0.184001	926	0.184001	1030	0.184001	1091	0.184001	1189
0.185001	545	0.185	570	0.185001	2647	0.185001	984	0.185001	1123	0.185001	1060	0.185001	1231
0.186001	542	0.186	623	0.186001	3153	0.186001	1046	0.186001	1082	0.186001	1054	0.186001	1160
0.187001	569	0.187	638	0.187001	3560	0.187001	939	0.187001	1036	0.187001	1077	0.187001	1189
0.188001	547	0.188	619	0.188001	3453	0.188001	952	0.188001	1147	0.188001	1061	0.188001	1143
0.189001	543	0.189	629	0.189001	2863	0.189001	943	0.189001	1029	0.189001	1015	0.189001	1141
0.190001	535	0.19	636	0.190001	2705	0.190001	968	0.190001	1074	0.190001	1046	0.190001	1210
0.191001	579	0.191	621	0.191001	2500	0.191001	959	0.191001	970	0.191001	1096	0.191001	1213
0.192001	534	0.192	658	0.192001	2395	0.192001	962	0.192001	1073	0.192001	1110	0.192001	1111
0.193001	580	0.193	609	0.193001	2760	0.193001	905	0.193001	1037	0.193001	1011	0.193001	1160
0.194001	536	0.194	661	0.194001	3590	0.194001	996	0.194001	1100	0.194001	1052	0.194001	1190
0.195001	570	0.195	618	0.195001	4120	0.195001	976	0.195001	1069	0.195001	1039	0.195001	1256
0.196001	526	0.196	622	0.196001	4149	0.196001	903	0.196001	1020	0.196001	1027	0.196001	1220
0.197001	529	0.197	627	0.197001	3479	0.197001	943	0.197001	1082	0.197001	1086	0.197001	1183
0.198001	547	0.198	605	0.198001	2753	0.198001	985	0.198001	1073	0.198001	1100	0.198001	1165
0.199001	555	0.199	616	0.199001	2228	0.199001	964	0.199001	1079	0.199001	1062	0.199001	1187
0.200001	530	0.2	682	0.200001	1699	0.200001	958	0.200001	1073	0.200001	1114	0.200001	1213
0.201001	505	0.201	626	0.201001	1233	0.201001	948	0.201001	1084	0.201001	1070	0.201001	1184
0.202001	554	0.202	670	0.202001	1092	0.202001	980	0.202001	1096	0.202001	1151	0.202001	1215
0.203001	509	0.203	605	0.203001	976	0.203001	974	0.203001	1053	0.203001	1108	0.203001	1170
0.204001	488	0.204	621	0.204001	867	0.204001	994	0.204001	1073	0.204001	1096	0.204001	1157
0.205001	504	0.205	631	0.205001	816	0.205001	1002	0.205001	1089	0.205001	1019	0.205001	1149
0.206001	517	0.206	597	0.206001	797	0.206001	965	0.206001	1084	0.206001	1034	0.206001	1233
0.207001	550	0.207	637	0.207001	785	0.207001	1013	0.207001	1081	0.207001	1081	0.207001	1136
0.208001	500	0.208	628	0.208001	812	0.208001	1009	0.208001	1082	0.208001	1052	0.208001	1187
0.209001	489	0.209	589	0.209001	800	0.209001	1010	0.209001	1105	0.209001	1122	0.209001	1156
0.210001	488	0.21	619	0.210001	764	0.210001	934	0.210001	1061	0.210001	1104	0.210001	1199
0.211001	511	0.211	662	0.211001	803	0.211001	980	0.211001	996	0.211001	1066	0.211001	1182
0.212001	515	0.212	643	0.212001	840	0.212001	1012	0.212001	1092	0.212001	1105	0.212001	1157
0.213001	540	0.213	619	0.213001	812	0.213001	963	0.213001	1030	0.213001	1121	0.213001	1135
0.214001	489	0.214	625	0.214001	787	0.214001	976	0.214001	1055	0.214001	1075	0.214001	1162
0.215001	469	0.215	590	0.215001	912	0.215001	966	0.215001	1074	0.215001	1136	0.215001	1159
0.216001	441	0.216	609	0.216001	919	0.216001	1021	0.216001	1137	0.216001	1093	0.216001	1178
0.217001	495	0.217	643	0.217001	968	0.217001	992	0.217001	1062	0.217001	1133	0.217001	1190
0.218001	499	0.218	576	0.218001	958	0.218001	1070	0.218001	1034	0.218001	1080	0.218001	1200
0.219001	487	0.219	593	0.219001	1018	0.219001	970	0.219001	1076	0.219001	1086	0.219001	1168
0.220001	511	0.22	632	0.220001	1043	0.220001	966	0.220001	1052	0.220001	1029	0.220001	1149
0.221001	517	0.221	628	0.221001	1014	0.221001	988	0.221001	1083	0.221001	1057	0.221001	1163
0.222001	509	0.222	632	0.222001	1045	0.222001	1029	0.222001	1124	0.222001	1053	0.222001	1160
0.223001	513	0.223	615	0.223001	1161	0.223001	956	0.223001	1062	0.223001	1034	0.223001	1183
0.224001	450	0.224	600	0.224001	1311	0.224001	1034	0.224001	1015	0.224001	1018	0.224001	1149
0.225001	531	0.225	628	0.225001	1432	0.225001	987	0.225001	1109	0.225001	1026	0.225001	1204
0.226001	527	0.226	601	0.226001	1582	0.226001	982	0.226001	1031	0.226001	1037	0.226001	1133
0.227001	526	0.227	630	0.227001	1611	0.227001	1011	0.227001	1017	0.227001	1015	0.227001	1128
0.228001	472	0.228	582	0.228001	1521	0.228001	1001	0.228001	1062	0.228001	1049	0.228001	1181
0.229001	523	0.229	613	0.229001	1434	0.229001	1016	0.229001	1015	0.229001	1045	0.229001	1173
0.230001	501	0.23	563	0.230001	1262	0.230001	942	0.230001	1057	0.230001	1129	0.230001	1247
0.231001	506	0.231	622	0.231001	984	0.231001	975	0.231001	1079	0.231001	1087	0.231001	1177
0.232001	493	0.232	598	0.232001	907	0.232001	987	0.232001	1012	0.232001	1067	0.232001	1191
0.233001	445	0.233	592	0.233001	808	0.233001	938	0.233001	1051	0.233001	1122	0.233001	1168
0.234001	455	0.234	600	0.234001	759	0.234001	964	0.234001	1044	0.234001	1082	0.234001	1157
0.235001	462	0.235	587	0.235001	720	0.235001	915	0.235001	1022	0.235001	1070	0.235001	1142
0.236001	480	0.236	640	0.236001	703	0.236001	952	0.236001	1027	0.236001	1078	0.236001	1173
0.237001	475	0.237	620	0.237001	754	0.237001	1032	0.237001	1045	0.237001	1096	0.237001	1174
0.238001	473	0.238	614	0.238001	699	0.238001	1005	0.238001	1117	0.238001	1070	0.238001	1193
0.239001	497	0.239	588	0.239001	711	0.239001	939	0.239001	1063	0.239001	1127	0.239001	1218
0.240001	468	0.24	617	0.240001	749	0.240001	1020	0.240001	1049	0.240001	1046	0.240001	1174
0.241001	491	0.241	617	0.241001	765	0.241001	1015	0.241001	1102	0.241001	1073	0.241001	1175
0.242001	465	0.242	597	0.242001	739	0.242001	944	0.242001	1086	0.242001	1106	0.242001	1235
0.243001	530	0.243	616	0.243001	709	0.243001	944	0.243001	1099	0.243001	1147	0.243001	1181
0.244001	523	0.244	589	0.244001	729	0.244001	1043	0.244001	1076	0.244001	1129	0.244001	1197
0.245001	478	0.245	623	0.245001	712	0.245001	1001	0.245001	1099	0.245001	1134	0.245001	1161
0.246001	506	0.246	567	0.246001	694	0.246001	995	0.246001	1116	0.246001	1065	0.246001	1135
0.247001	524	0.247	594	0.247001	738	0.247001	1029	0.247001	1080	0.247001	1068	0.247001	1210
0.248001	503	0.248	611	0.248001	691	0.248001	1048	0.248001	1070	0.248001	1128	0.248001	1223
0.249001	485	0.249	637	0.249001	742	0.249001	999	0.249001	1121	0.249001	1081	0.249001	1199
0.250001	501	0.25	627	0.250001	721	0.250001	1039	0.250001	1125	0.250001	1108	0.250001	1216
0.251001	488	0.251	615	0.251001	709	0.251001	990	0.251001	1158	0.251001	1105	0.251001	1198
0.252001	524	0.252	638	0.252001	702	0.252001	1013	0.252001	1092	0.252001	1113	0.252001	1203
0.253001	520	0.253	619	0.253001	713	0.253001	1000	0.253001	1102	0.253001	1091	0.253001	1164
0.254001	509	0.254	720	0.254001	764	0.254001	1001	0.254001	1043	0.254001	1085	0.254001	1163
0.255001	484	0.255	731	0.255001	712	0.255001	931	0.255001	1123	0.255001	1093	0.255001	1166
0.256001	467	0.256	808	0.256001	666	0.256001	969	0.256001	1111	0.256001	1035	0.256001	1189
0.257001	523	0.257	788	0.257001	732	0.257001	979	0.257001	1060	0.257001	1085	0.257001	1153
0.258001	500	0.258	866	0.258001	736	0.258001	936	0.258001	1144	0.258001	1056	0.258001	1222
0.259001	518	0.259	912	0.259001	695	0.259001	940	0.259001	1155	0.259001	1103	0.259001	1238
0.260001	493	0.26	981	0.260001	704	0.260001	965	0.260001	1118	0.260001	1102	0.260001	1206
0.261001	494	0.261	1062	0.261001	695	0.261001	991	0.261001	1111	0.261001	1089	0.261001	1196
0.262001	482	0.262	1240	0.262001	646	0.262001	994	0.262001	1113	0.262001	1071	0.262001	1181
0.263001	504	0.263	1219	0.263001	793	0.263001	955	0.263001	1136	0.263001	1107	0.263001	1191
0.264001	535	0.264	1107	0.264001	690	0.264001	970	0.264001	1081	0.264001	1065	0.264001	1206
0.265001	477	0.265	1049	0.265001	719	0.265001	1030	0.265001	1125	0.265001	1101	0.265001	1182
0.266001	484	0.266	984	0.266001	755	0.266001	941	0.266001	1106	0.266001	1098	0.266001	1229
0.267001	493	0.267	889	0.267001	678	0.267001	983	0.267001	1160	0.267001	1064	0.267001	1133
0.268001	495	0.268	864	0.268001	722	0.268001	940	0.268001	1103	0.268001	1095	0.268001	1189
0.269001	478	0.269	743	0.269001	711	0.269001	945	0.269001	1148	0.269001	1074	0.269001	1263
0.270001	490	0.27	696	0.270001	673	0.270001	1047	0.270001	1163	0.270001	1029	0.270001	1144
0.271001	486	0.271	628	0.271001	694	0.271001	1000	0.271001	1088	0.271001	1025	0.271001	1207
0.272001	530	0.272	630	0.272001	721	0.272001	997	0.272001	1052	0.272001	1116	0.272001	1120
0.273001	490	0.273	657	0.273001	745	0.273001	975	0.273001	1078	0.273001	1105	0.273001	1221
0.274001	519	0.274	674	0.274001	713	0.274001	1006	0.274001	1111	0.274001	1090	0.274001	1156
0.275001	510	0.275	745	0.275001	693	0.275001	987	0.275001	1055	0.275001	1076	0.275001	1168
0.276001	460	0.276	975	0.276001	710	0.276001	947	0.276001	1094	0.276001	1122	0.276001	1219
0.277001	512	0.277	1208	0.277001	747	0.277001	941	0.277001	1056	0.277001	1117	0.277001	1186
0.278001	548	0.278	1564	0.278001	680	0.278001	956	0.278001	1101	0.278001	1058	0.278001	1187
0.279001	509	0.279	1849	0.279001	739	0.279001	976	0.279001	1033	0.279001	1119	0.279001	1156
0.280001	518	0.28	2297	0.280001	665	0.280001	972	0.280001	1065	0.280001	1080	0.280001	1209
0.281001	513	0.281	2778	0.281001	709	0.281001	929	0.281001	1077	0.281001	1030	0.281001	1184
0.282001	483	0.282	3455	0.282001	676	0.282001	936	0.282001	1043	0.282001	1104	0.282001	1182
0.283001	494	0.283	4091	0.283001	724	0.283001	952	0.283001	1040	0.283001	1048	0.283001	1191
0.284001	495	0.284	4902	0.284001	720	0.284001	1020	0.284001	1099	0.284001	996	0.284001	1247
0.285001	501	0.285	5383	0.285001	717	0.285001	947	0.285001	1065	0.285001	1031	0.285001	1171
0.286001	465	0.286	5206	0.286001	730	0.286001	981	0.286001	1035	0.286001	1075	0.286001	1153
0.287001	467	0.287	4242	0.287001	693	0.287001	954	0.287001	1066	0.287001	1062	0.287001	1180
0.288001	498	0.288	3697	0.288001	702	0.288001	975	0.288001	1059	0.288001	1102	0.288001	1231
0.289001	496	0.289	3212	0.289001	727	0.289001	979	0.289001	1082	0.289001	1093	0.289001	1186
0.290001	484	0.29	2731	0.290001	732	0.290001	1026	0.290001	1026	0.290001	1109	0.290001	1148
0.291001	508	0.291	2027	0.291001	707	0.291001	991	0.291001	1045	0.291001	1063	0.291001	1231
0.292001	529	0.292	1515	0.292001	683	0.292001	979	0.292001	1083	0.292001	1086	0.292001	1186
0.293001	503	0.293	1216	0.293001	747	0.293001	987	0.293001	1036	0.293001	1170	0.293001	1162
0.294001	472	0.294	879	0.294001	706	0.294001	979	0.294001	1009	0.294001	1072	0.294001	1209
0.295001	509	0.295	742	0.295001	682	0.295001	951	0.295001	1039	0.295001	1199	0.295001	1140
0.296001	492	0.296	716	0.296001	751	0.296001	1043	0.296001	1084	0.296001	1326	0.296001	1154
0.297001	511	0.297	643	0.297001	654	0.297001	994	0.297001	1024	0.297001	1408	0.297001	1132
0.298001	528	0.298	639	0.298001	719	0.298001	1007	0.298001	1045	0.298001	2209	0.298001	1166
0.299001	512	0.299	654	0.299001	722	0.299001	1020	0.299001	1083	0.299001	1704	0.299001	1125
0.300001	479	0.3	681	0.300001	740	0.300001	1045	0.300001	1047	0.300001	1149	0.300001	1144
0.301001	541	0.301	672	0.301001	727	0.301001	1057	0.301001	1091	0.301001	1084	0.301001	1134
0.302001	551	0.302	626	0.302001	709	0.302001	969	0.302001	989	0.302001	1093	0.302001	1186
0.303001	528	0.303	647	0.303001	731	0.303001	1044	0.303001	1035	0.303001	1063	0.303001	1192
0.304001	558	0.304	662	0.304001	695	0.304001	985	0.304001	1055	0.304001	1112	0.304001	1134
0.305001	590	0.305	638	0.305001	765	0.305001	1020	0.305001	1071	0.305001	1062	0.305001	1203
0.306001	594	0.306	615	0.306001	729	0.306001	951	0.306001	1112	0.306001	1056	0.306001	1176
0.307001	584	0.307	579	0.307001	734	0.307001	1012	0.307001	1049	0.307001	1068	0.307001	1195
0.308001	580	0.308	627	0.308001	663	0.308001	987	0.308001	1099	0.308001	1085	0.308001	1251
0.309001	569	0.309	583	0.309001	716	0.309001	935	0.309001	1103	0.309001	1038	0.309001	1228
0.310001	567	0.31	595	0.310001	659	0.310001	982	0.310001	1076	0.310001	1040	0.310001	1156
0.311001	583	0.311	615	0.311001	722	0.311001	961	0.311001	1045	0.311001	1072	0.311001	1215
0.312001	584	0.312	591	0.312001	699	0.312001	884	0.312001	1079	0.312001	1079	0.312001	1215
0.313001	605	0.313001	676	0.313001	709	0.313001	977	0.313001	1035	0.313001	1074	0.313001	1214
0.314001	588	0.314001	626	0.314001	712	0.314001	998	0.314001	1047	0.314001	1114	0.314001	1183
0.315001	615	0.315001	644	0.315001	677	0.315001	1022	0.315001	1112	0.315001	1027	0.315001	1221
0.316001	523	0.316001	609	0.316001	708	0.316001	938	0.316001	1114	0.316001	1095	0.316001	1150
0.317001	555	0.317001	592	0.317001	656	0.317001	969	0.317001	1138	0.317001	1060	0.317001	1185
0.318001	632	0.318001	601	0.318001	742	0.318001	959	0.318001	1085	0.318001	1157	0.318001	1231
0.319001	548	0.319001	590	0.319001	730	0.319001	1005	0.319001	1084	0.319001	1134	0.319001	1217
0.320001	563	0.320001	648	0.320001	714	0.320001	979	0.320001	1107	0.320001	1096	0.320001	1171
0.321001	569	0.321001	574	0.321001	723	0.321001	983	0.321001	1059	0.321001	1058	0.321001	1154
0.322001	555	0.322001	605	0.322001	779	0.322001	979	0.322001	1041	0.322001	1078	0.322001	1166
0.323001	581	0.323001	674	0.323001	756	0.323001	929	0.323001	1060	0.323001	1120	0.323001	1220
0.324001	543	0.324001	653	0.324001	775	0.324001	904	0.324001	1085	0.324001	1109	0.324001	1220
0.325001	618	0.325001	638	0.325001	764	0.325001	921	0.325001	1034	0.325001	1030	0.325001	1162
0.326001	556	0.326001	675	0.326001	745	0.326001	996	0.326001	1080	0.326001	1087	0.326001	1179
0.327001	547	0.327001	699	0.327001	727	0.327001	979	0.327001	1075	0.327001	1059	0.327001	1236
0.328001	538	0.328001	679	0.328001	742	0.328001	964	0.328001	1096	0.328001	1108	0.328001	1191
0.329001	496	0.329001	674	0.329001	793	0.329001	980	0.329001	1054	0.329001	1068	0.329001	1192
0.330001	531	0.330001	649	0.330001	731	0.330001	1029	0.330001	1088	0.330001	1132	0.330001	1265
0.331001	534	0.331001	683	0.331001	756	0.331001	970	0.331001	1101	0.331001	1064	0.331001	1172
0.332001	536	0.332001	709	0.332001	721	0.332001	963	0.332001	1056	0.332001	1100	0.332001	1261
0.333001	557	0.333001	699	0.333001	744	0.333001	1016	0.333001	1071	0.333001	1109	0.333001	1211
0.334001	605	0.334001	659	0.334001	730	0.334001	991	0.334001	1086	0.334001	1094	0.334001	1181
0.335001	532	0.335001	717	0.335001	698	0.335001	918	0.335001	1078	0.335001	1138	0.335001	1221
0.336001	525	0.336001	768	0.336001	761	0.336001	965	0.336001	1054	0.336001	1104	0.336001	1205
0.337001	543	0.337001	770	0.337001	744	0.337001	950	0.337001	1029	0.337001	1055	0.337001	1204
0.338001	529	0.338001	706	0.338001	752	0.338001	949	0.338001	1103	0.338001	1067	0.338001	1201
0.339001	514	0.339001	714	0.339001	710	0.339001	966	0.339001	1011	0.339001	1092	0.339001	1197
0.340001	541	0.340001	722	0.340001	728	0.340001	966	0.340001	1010	0.340001	1091	0.340001	1205
0.341001	576	0.341001	768	0.341001	712	0.341001	949	0.341001	1051	0.341001	1069	0.341001	1167
0.342001	566	0.342001	683	0.342001	774	0.342001	1007	0.342001	1029	0.342001	1098	0.342001	1235
0.343001	540	0.343001	729	0.343001	730	0.343001	944	0.343001	1064	0.343001	1091	0.343001	1128
0.344001	549	0.344001	747	0.344001	704	0.344001	951	0.344001	1047	0.344001	1081	0.344001	1189
0.345001	541	0.345001	731	0.345001	662	0.345001	965	0.345001	1063	0.345001	1061	0.345001	1171
0.346001	565	0.346001	623	0.346001	769	0.346001	948	0.346001	1082	0.346001	1069	0.346001	1197
0.347001	598	0.347001	622	0.347001	706	0.347001	949	0.347001	1053	0.347001	1046	0.347001	1177
0.348001	546	0.348001	617	0.348001	750	0.348001	1002	0.348001	1067	0.348001	1165	0.348001	1191
0.349001	567	0.349001	659	0.349001	717	0.349001	997	0.349001	980	0.349001	1090	0.349001	1227
0.350001	572	0.350001	572	0.350001	708	0.350001	1013	0.350001	1062	0.350001	1087	0.350001	1195
0.351001	612	0.351001	605	0.351001	703	0.351001	941	0.351001	1075	0.351001	1095	0.351001	1159
0.352001	585	0.352001	593	0.352001	693	0.352001	1005	0.352001	1080	0.352001	1121	0.352001	1065
0.353001	567	0.353001	623	0.353001	704	0.353001	983	0.353001	992	0.353001	1089	0.353001	1136
0.354001	546	0.354001	641	0.354001	738	0.354001	996	0.354001	1058	0.354001	1057	0.354001	1187
0.355001	562	0.355001	604	0.355001	706	0.355001	1000	0.355001	1035	0.355001	1069	0.355001	1200
0.356001	578	0.356001	631	0.356001	726	0.356001	993	0.356001	1076	0.356001	1052	0.356001	1189
0.357001	593	0.357001	601	0.357001	690	0.357001	1011	0.357001	1053	0.357001	1040	0.357001	1193
0.358001	630	0.358001	599	0.358001	701	0.358001	941	0.358001	1109	0.358001	1084	0.358001	1177
0.359001	624	0.359001	568	0.359001	695	0.359001	978	0.359001	1100	0.359001	1074	0.359001	1215
0.360001	612	0.360001	578	0.360001	731	0.360001	978	0.360001	1111	0.360001	1115	0.360001	1156
0.361001	600	0.361001	611	0.361001	666	0.361001	975	0.361001	1057	0.361001	1005	0.361001	1116
0.362001	627	0.362001	589	0.362001	694	0.362001	990	0.362001	1074	0.362001	1108	0.362001	1132
0.363001	598	0.363001	614	0.363001	749	0.363001	952	0.363001	1094	0.363001	1125	0.363001	1144
0.364001	647	0.364001	588	0.364001	698	0.364001	964	0.364001	1063	0.364001	1116	0.364001	1184
0.365001	673	0.365001	607	0.365001	664	0.365001	1015	0.365001	1109	0.365001	1049	0.365001	1166
0.366001	648	0.366001	635	0.366001	712	0.366001	987	0.366001	1059	0.366001	1040	0.366001	1191
0.367001	687	0.367001	584	0.367001	709	0.367001	1043	0.367001	1105	0.367001	1057	0.367001	1185
0.368001	693	0.368001	562	0.368001	772	0.368001	1008	0.368001	1040	0.368001	1028	0.368001	1250
0.369001	665	0.369001	603	0.369001	721	0.369001	982	0.369001	1116	0.369001	1044	0.369001	1193
0.370001	629	0.370001	590	0.370001	688	0.370001	953	0.370001	1087	0.370001	1084	0.370001	1183
0.371001	619	0.371001	670	0.371001	709	0.371001	971	0.371001	1065	0.371001	1091	0.371001	1182
0.372001	671	0.372001	594	0.372001	686	0.372001	963	0.372001	1094	0.372001	1106	0.372001	1163
0.373001	678	0.373001	599	0.373001	674	0.373001	968	0.373001	1123	0.373001	1063	0.373001	1253
0.374001	662	0.374001	634	0.374001	678	0.374001	990	0.374001	1120	0.374001	1127	0.374001	1221
0.375001	638	0.375001	647	0.375001	709	0.375001	971	0.375001	1087	0.375001	1081	0.375001	1173
0.376001	721	0.376001	610	0.376001	711	0.376001	1025	0.376001	1099	0.376001	1071	0.376001	1159
0.377001	676	0.377001	636	0.377001	699	0.377001	979	0.377001	1057	0.377001	1094	0.377001	1148
0.378001	645	0.378001	612	0.378001	720	0.378001	979	0.378001	1080	0.378001	1119	0.378001	1159
0.379001	720	0.379001	624	0.379001	765	0.379001	988	0.379001	1064	0.379001	1157	0.379001	1246
0.380001	656	0.380001	639	0.380001	697	0.380001	1016	0.380001	1033	0.380001	1063	0.380001	1247
0.381001	635	0.381001	641	0.381001	691	0.381001	1066	0.381001	1080	0.381001	1099	0.381001	1200
0.382001	622	0.382001	637	0.382001	670	0.382001	979	0.382001	1066	0.382001	1072	0.382001	1273
0.383001	661	0.383001	679	0.383001	720	0.383001	1051	0.383001	1047	0.383001	1049	0.383001	1231
0.384001	669	0.384001	662	0.384001	684	0.384001	1046	0.384001	1098	0.384001	1064	0.384001	1183
0.385001	664	0.385001	696	0.385001	685	0.385001	1018	0.385001	1061	0.385001	1059	0.385001	1205
0.386001	664	0.386001	718	0.386001	676	0.386001	1024	0.386001	1050	0.386001	1089	0.386001	1178
0.387001	657	0.387001	711	0.387001	769	0.387001	995	0.387001	1094	0.387001	1059	0.387001	1216
0.388001	672	0.388001	785	0.388001	776	0.388001	1050	0.388001	1091	0.388001	1074	0.388001	1149
0.389001	655	0.389001	808	0.389001	777	0.389001	1056	0.389001	1044	0.389001	1079	0.389001	1222
0.390001	618	0.390001	742	0.390001	695	0.390001	1017	0.390001	1062	0.390001	1055	0.390001	1172
0.391001	661	0.391001	835	0.391001	673	0.391001	1063	0.391001	1099	0.391001	1063	0.391001	1156
0.392001	656	0.392001	791	0.392001	719	0.392001	1021	0.392001	1064	0.392001	1102	0.392001	1186
0.393001	638	0.393001	824	0.393001	703	0.393001	984	0.393001	977	0.393001	1127	0.393001	1192
0.394001	597	0.394001	869	0.394001	700	0.394001	949	0.394001	1024	0.394001	1060	0.394001	1180
0.395001	615	0.395001	849	0.395001	760	0.395001	974	0.395001	1053	0.395001	1186	0.395001	1211
0.396001	596	0.396001	879	0.396001	788	0.396001	988	0.396001	1041	0.396001	1052	0.396001	1207
0.397001	577	0.397001	844	0.397001	801	0.397001	989	0.397001	1061	0.397001	1080	0.397001	1193
0.398001	602	0.398001	833	0.398001	750	0.398001	992	0.398001	1093	0.398001	1093	0.398001	1188
0.399001	590	0.399001	814	0.399001	788	0.399001	1000	0.399001	1038	0.399001	1115	0.399001	1189
0.400001	598	0.400001	869	0.400001	807	0.400001	937	0.400001	1075	0.400001	1077	0.400001	1183
0.401001	541	0.401001	865	0.401001	843	0.401001	966	0.401001	1035	0.401001	1067	0.401001	1150
0.402001	598	0.402001	912	0.402001	840	0.402001	1010	0.402001	1026	0.402001	1112	0.402001	1212
0.403001	608	0.403001	810	0.403001	797	0.403001	991	0.403001	1055	0.403001	1085	0.403001	1147
0.404001	559	0.404001	781	0.404001	907	0.404001	1065	0.404001	1112	0.404001	1056	0.404001	1184
0.405001	607	0.405001	755	0.405001	1124	0.405001	983	0.405001	1080	0.405001	1102	0.405001	1202
0.406001	554	0.406001	708	0.406001	1862	0.406001	917	0.406001	976	0.406001	1046	0.406001	1201
0.407001	575	0.407001	735	0.407001	2872	0.407001	1015	0.407001	1028	0.407001	1053	0.407001	1177
0.408001	591	0.408001	692	0.408001	4487	0.408001	903	0.408001	1073	0.408001	1090	0.408001	1151
0.409001	613	0.409001	715	0.409001	5344	0.409001	961	0.409001	1068	0.409001	1060	0.409001	1180
0.410001	592	0.410001	687	0.410001	4203	0.410001	986	0.410001	1067	0.410001	1078	0.410001	1195
0.411001	587	0.411001	701	0.411001	2531	0.411001	979	0.411001	1035	0.411001	1005	0.411001	1196
0.412001	564	0.412001	681	0.412001	1578	0.412001	945	0.412001	1065	0.412001	1129	0.412001	1145
0.413001	516	0.413001	708	0.413001	1184	0.413001	964	0.413001	1100	0.413001	1013	0.413001	1170
0.414001	549	0.414001	685	0.414001	1117	0.414001	948	0.414001	1060	0.414001	1117	0.414001	1177
0.415001	584	0.415001	674	0.415001	1181	0.415001	976	0.415001	1051	0.415001	1097	0.415001	1234
0.416001	511	0.416001	678	0.416001	1131	0.416001	973	0.416001	1038	0.416001	1066	0.416001	1216
0.417001	603	0.417001	623	0.417001	1140	0.417001	944	0.417001	1072	0.417001	1111	0.417001	1202
0.418001	520	0.418001	658	0.418001	1050	0.418001	955	0.418001	1059	0.418001	1035	0.418001	1209
0.419001	522	0.419001	633	0.419001	1032	0.419001	941	0.419001	1076	0.419001	1033	0.419001	1186
0.420001	499	0.420001	674	0.420001	939	0.420001	937	0.420001	1070	0.420001	1112	0.420001	1143
0.421001	569	0.421001	652	0.421001	996	0.421001	963	0.421001	1024	0.421001	1143	0.421001	1158
0.422001	545	0.422001	643	0.422001	1028	0.422001	971	0.422001	1034	0.422001	1058	0.422001	1219
0.423001	519	0.423001	614	0.423001	980	0.423001	934	0.423001	1021	0.423001	1100	0.423001	1194
0.424001	523	0.424001	629	0.424001	922	0.424001	937	0.424001	1098	0.424001	1037	0.424001	1159
0.425001	500	0.425001	663	0.425001	857	0.425001	996	0.425001	1027	0.425001	1120	0.425001	1210
0.426001	480	0.426001	621	0.426001	819	0.426001	986	0.426001	1063	0.426001	1098	0.426001	1181
0.427001	521	0.427001	592	0.427001	746	0.427001	956	0.427001	1081	0.427001	1055	0.427001	1183
0.428001	499	0.428001	583	0.428001	784	0.428001	1000	0.428001	1112	0.428001	1099	0.428001	1160
0.429001	519	0.429001	600	0.429001	789	0.429001	917	0.429001	1085	0.429001	1037	0.429001	1181
0.430001	508	0.430001	624	0.430001	747	0.430001	996	0.430001	1015	0.430001	1128	0.430001	1192
0.431001	520	0.431001	586	0.431001	766	0.431001	933	0.431001	1075	0.431001	1102	0.431001	1201
0.432001	490	0.432001	590	0.432001	788	0.432001	970	0.432001	1094	0.432001	1083	0.432001	1188
0.433001	521	0.433001	621	0.433001	752	0.433001	964	0.433001	1095	0.433001	1081	0.433001	1234
0.434001	526	0.434001	597	0.434001	772	0.434001	972	0.434001	1044	0.434001	1109	0.434001	1232
0.435001	458	0.435001	575	0.435001	728	0.435001	978	0.435001	1034	0.435001	1079	0.435001	1212
0.436001	528	0.436001	569	0.436001	813	0.436001	969	0.436001	1027	0.436001	1103	0.436001	1264
0.437001	471	0.437001	601	0.437001	780	0.437001	1008	0.437001	1069	0.437001	1110	0.437001	1222
0.438001	478	0.438001	626	0.438001	788	0.438001	959	0.438001	1080	0.438001	1044	0.438001	1270
0.439001	520	0.439001	580	0.439001	816	0.439001	981	0.439001	1049	0.439001	1126	0.439001	1187
0.440001	481	0.440001	583	0.440001	769	0.440001	962	0.440001	1134	0.440001	1051	0.440001	1164
0.441001	541	0.441001	612	0.441001	779	0.441001	1003	0.441001	1070	0.441001	1093	0.441001	1125
0.442001	499	0.442001	605	0.442001	846	0.442001	998	0.442001	1045	0.442001	1082	0.442001	1194
0.443001	481	0.443001	628	0.443001	836	0.443001	1013	0.443001	1091	0.443001	1098	0.443001	1162
0.444001	477	0.444001	603	0.444001	771	0.444001	964	0.444001	1076	0.444001	1084	0.444001	1199
0.445001	476	0.445001	584	0.445001	734	0.445001	1004	0.445001	1070	0.445001	1126	0.445001	1282
0.446001	517	0.446001	543	0.446001	768	0.446001	962	0.446001	1051	0.446001	1085	0.446001	1170
0.447001	485	0.447001	615	0.447001	801	0.447001	980	0.447001	1054	0.447001	1069	0.447001	1143
0.448001	496	0.448001	649	0.448001	874	0.448001	986	0.448001	1022	0.448001	1058	0.448001	1192
0.449001	497	0.449001	600	0.449001	760	0.449001	915	0.449001	1073	0.449001	1126	0.449001	1186
0.450001	533	0.450001	589	0.450001	802	0.450001	972	0.450001	1069	0.450001	1064	0.450001	1215
0.451001	528	0.451001	584	0.451001	851	0.451001	979	0.451001	1023	0.451001	1080	0.451001	1179
0.452001	495	0.452001	637	0.452001	778	0.452001	1004	0.452001	1040	0.452001	1048	0.452001	1195
0.453001	491	0.453001	594	0.453001	841	0.453001	1035	0.453001	1065	0.453001	1011	0.453001	1213
0.454001	511	0.454001	589	0.454001	813	0.454001	1034	0.454001	1008	0.454001	1058	0.454001	1221
0.455001	501	0.455001	600	0.455001	781	0.455001	1046	0.455001	1105	0.455001	1079	0.455001	1202
0.456001	484	0.456001	644	0.456001	772	0.456001	1077	0.456001	1021	0.456001	1044	0.456001	1203
0.457001	519	0.457001	600	0.457001	730	0.457001	1003	0.457001	1049	0.457001	1073	0.457001	1160
0.458001	519	0.458001	599	0.458001	796	0.458001	1058	0.458001	1050	0.458001	1072	0.458001	1208
0.459001	499	0.459001	607	0.459001	776	0.459001	1024	0.459001	1071	0.459001	1049	0.459001	1148
0.460001	532	0.460001	585	0.460001	732	0.460001	969	0.460001	1042	0.460001	1091	0.460001	1201
0.461001	521	0.461001	593	0.461001	731	0.461001	1020	0.461001	1084	0.461001	1092	0.461001	1131
0.462001	522	0.462001	567	0.462001	743	0.462001	1015	0.462001	1053	0.462001	1056	0.462001	1245
0.463001	503	0.463001	631	0.463001	746	0.463001	1038	0.463001	1004	0.463001	1111	0.463001	1200
0.464001	481	0.464001	593	0.464001	763	0.464001	1011	0.464001	1071	0.464001	1153	0.464001	1222
0.465001	506	0.465001	589	0.465001	755	0.465001	1046	0.465001	1067	0.465001	1145	0.465001	1188
0.466001	546	0.466001	589	0.466001	749	0.466001	1024	0.466001	1066	0.466001	1050	0.466001	1209
0.467001	474	0.467001	601	0.467001	720	0.467001	1008	0.467001	1023	0.467001	1104	0.467001	1202
0.468001	536	0.468001	622	0.468001	698	0.468001	961	0.468001	1072	0.468001	1096	0.468001	1219
0.469002	469	0.469001	631	0.469002	721	0.469002	1040	0.469002	1070	0.469002	1064	0.469002	1211
0.470002	496	0.470001	638	0.470002	685	0.470002	1004	0.470002	1017	0.470002	1122	0.470002	1232
0.471002	499	0.471001	595	0.471002	733	0.471002	1051	0.471002	1039	0.471002	1054	0.471002	1140
0.472002	506	0.472001	555	0.472002	766	0.472002	1008	0.472002	1055	0.472002	1134	0.472002	1212
0.473002	481	0.473001	580	0.473002	745	0.473002	1035	0.473002	1119	0.473002	1168	0.473002	1192
0.474002	552	0.474001	633	0.474002	706	0.474002	1035	0.474002	1059	0.474002	1101	0.474002	1237
0.475002	512	0.475001	590	0.475002	688	0.475002	1084	0.475002	1089	0.475002	1102	0.475002	1210
0.476002	502	0.476001	569	0.476002	694	0.476002	1011	0.476002	1072	0.476002	1121	0.476002	1216
0.477002	528	0.477001	614	0.477002	777	0.477002	1013	0.477002	1084	0.477002	1136	0.477002	1151
0.478002	521	0.478001	562	0.478002	717	0.478002	1006	0.478002	1058	0.478002	1171	0.478002	1174
0.479002	521	0.479001	575	0.479002	700	0.479002	931	0.479002	1054	0.479002	1092	0.479002	1116
0.480002	534	0.480001	620	0.480002	706	0.480002	1008	0.480002	1114	0.480002	1051	0.480002	1205
0.481002	510	0.481001	583	0.481002	683	0.481002	1001	0.481002	1028	0.481002	1119	0.481002	1224
0.482002	552	0.482001	579	0.482002	705	0.482002	932	0.482002	1117	0.482002	1068	0.482002	1183
0.483002	552	0.483001	606	0.483002	689	0.483002	989	0.483002	1071	0.483002	1122	0.483002	1184
0.484002	517	0.484001	599	0.484002	671	0.484002	995	0.484002	1036	0.484002	1104	0.484002	1185
0.485002	479	0.485001	582	0.485002	706	0.485002	1028	0.485002	1057	0.485002	1074	0.485002	1155
0.486002	534	0.486001	587	0.486002	684	0.486002	934	0.486002	1093	0.486002	1120	0.486002	1191
0.487002	539	0.487001	593	0.487002	723	0.487002	916	0.487002	1105	0.487002	1073	0.487002	1155
0.488002	473	0.488001	641	0.488002	686	0.488002	934	0.488002	1039	0.488002	1073	0.488002	1181
0.489002	526	0.489001	644	0.489002	725	0.489002	975	0.489002	1082	0.489002	1042	0.489002	1177
0.490002	531	0.490001	621	0.490002	779	0.490002	1020	0.490002	994	0.490002	1077	0.490002	1223
0.491002	523	0.491001	602	0.491002	725	0.491002	968	0.491002	1054	0.491002	1057	0.491002	1201
0.492002	524	0.492001	595	0.492002	727	0.492002	1008	0.492002	1035	0.492002	1103	0.492002	1266
0.493002	516	0.493001	619	0.493002	725	0.493002	939	0.493002	1055	0.493002	1039	0.493002	1215
0.494002	505	0.494001	624	0.494002	727	0.494002	955	0.494002	1047	0.494002	1083	0.494002	1240
0.495002	493	0.495001	612	0.495002	707	0.495002	909	0.495002	1119	0.495002	1145	0.495002	1219
0.496002	520	0.496001	605	0.496002	735	0.496002	986	0.496002	1014	0.496002	1121	0.496002	1171
0.497002	482	0.497001	571	0.497002	689	0.497002	915	0.497002	1098	0.497002	1037	0.497002	1183
0.498002	522	0.498001	600	0.498002	667	0.498002	1056	0.498002	1058	0.498002	1081	0.498002	1198
0.499002	527	0.499001	596	0.499002	718	0.499002	1027	0.499002	1108	0.499002	1107	0.499002	1209
0.500002	545	0.500001	560	0.500002	702	0.500002	949	0.500002	1075	0.500002	1105	0.500002	1168
0.501002	527	0.501001	643	0.501002	756	0.501002	959	0.501002	996	0.501002	1039	0.501002	1182
0.502002	537	0.502001	562	0.502002	717	0.502002	931	0.502002	1027	0.502002	1105	0.502002	1246
0.503002	500	0.503001	577	0.503002	729	0.503002	877	0.503002	1055	0.503002	1037	0.503002	1192
0.504002	518	0.504001	599	0.504002	685	0.504002	1000	0.504002	1074	0.504002	1056	0.504002	1181
0.505002	533	0.505001	615	0.505002	750	0.505002	955	0.505002	1072	0.505002	1066	0.505002	1217
0.506002	540	0.506001	601	0.506002	727	0.506002	959	0.506002	1082	0.506002	1046	0.506002	1220
0.507002	547	0.507001	588	0.507002	738	0.507002	963	0.507002	1053	0.507002	1079	0.507002	1208
0.508002	521	0.508001	621	0.508002	760	0.508002	946	0.508002	996	0.508002	1080	0.508002	1163
0.509002	501	0.509001	611	0.509002	700	0.509002	975	0.509002	1052	0.509002	1042	0.509002	1238
0.510002	523	0.510001	625	0.510002	721	0.510002	955	0.510002	1111	0.510002	1065	0.510002	1190
0.511002	526	0.511001	649	0.511002	678	0.511002	978	0.511002	1126	0.511002	1125	0.511002	1213
0.512002	514	0.512001	658	0.512002	737	0.512002	964	0.512002	1042	0.512002	1074	0.512002	1239
0.513002	535	0.513001	640	0.513002	711	0.513002	954	0.513002	1070	0.513002	1099	0.513002	1217
0.514002	575	0.514001	632	0.514002	736	0.514002	991	0.514002	1092	0.514002	1066	0.514002	1184
0.515002	526	0.515001	640	0.515002	694	0.515002	985	0.515002	1039	0.515002	1096	0.515002	1177
0.516002	514	0.516001	629	0.516002	699	0.516002	973	0.516002	1060	0.516002	1073	0.516002	1156
0.517002	516	0.517001	602	0.517002	675	0.517002	1014	0.517002	976	0.517002	1113	0.517002	1158
0.518002	533	0.518001	646	0.518002	757	0.518002	985	0.518002	1017	0.518002	1058	0.518002	1185
0.519002	542	0.519001	643	0.519002	724	0.519002	991	0.519002	1054	0.519002	1065	0.519002	1218
0.520002	555	0.520001	663	0.520002	683	0.520002	1006	0.520002	1070	0.520002	1053	0.520002	1196
0.521002	576	0.521001	621	0.521002	735	0.521002	975	0.521002	1029	0.521002	1054	0.521002	1195
0.522002	583	0.522001	652	0.522002	703	0.522002	919	0.522002	1066	0.522002	1120	0.522002	1187
0.523002	582	0.523001	635	0.523002	734	0.523002	947	0.523002	1053	0.523002	1084	0.523002	1158
0.524002	604	0.524001	652	0.524002	700	0.524002	988	0.524002	1047	0.524002	1055	0.524002	1190
0.525002	598	0.525001	627	0.525002	705	0.525002	934	0.525002	1081	0.525002	1150	0.525002	1158
0.526002	594	0.526001	630	0.526002	677	0.526002	1028	0.526002	1104	0.526002	1049	0.526002	1210
0.527002	601	0.527001	631	0.527002	721	0.527002	951	0.527002	1018	0.527002	1133	0.527002	1218
0.528002	617	0.528001	578	0.528002	710	0.528002	976	0.528002	1031	0.528002	1049	0.528002	1125
0.529002	598	0.529001	599	0.529002	689	0.529002	1062	0.529002	1029	0.529002	1102	0.529002	1158
0.530002	601	0.530001	630	0.530002	735	0.530002	1048	0.530002	1110	0.530002	1010	0.530002	1176
0.531002	561	0.531001	595	0.531002	742	0.531002	1031	0.531002	1052	0.531002	1113	0.531002	1173
0.532002	558	0.532001	590	0.532002	731	0.532002	977	0.532002	1055	0.532002	1069	0.532002	1183
0.533002	544	0.533001	630	0.533002	760	0.533002	1104	0.533002	1086	0.533002	1113	0.533002	1146
0.534002	524	0.534001	622	0.534002	703	0.534002	1191	0.534002	1074	0.534002	1092	0.534002	1103
0.535002	503	0.535001	610	0.535002	677	0.535002	1150	0.535002	1098	0.535002	1122	0.535002	1235
0.536002	556	0.536001	601	0.536002	751	0.536002	1219	0.536002	1085	0.536002	1062	0.536002	1227
0.537002	517	0.537001	628	0.537002	700	0.537002	1343	0.537002	1073	0.537002	1062	0.537002	1188
0.538002	530	0.538001	597	0.538002	746	0.538002	1457	0.538002	1082	0.538002	1062	0.538002	1126
0.539002	530	0.539001	617	0.539002	723	0.539002	1531	0.539002	1051	0.539002	1059	0.539002	1196
0.540002	516	0.540001	597	0.540002	721	0.540002	1548	0.540002	1049	0.540002	1023	0.540002	1225
0.541002	521	0.541001	611	0.541002	722	0.541002	1357	0.541002	1042	0.541002	1027	0.541002	1169
0.542002	510	0.542001	645	0.542002	739	0.542002	1325	0.542002	1060	0.542002	1097	0.542002	1155
0.543002	519	0.543001	627	0.543002	731	0.543002	1260	0.543002	1113	0.543002	1037	0.543002	1193
0.544002	495	0.544001	615	0.544002	751	0.544002	1231	0.544002	1047	0.544002	1122	0.544002	1154
0.545002	551	0.545001	617	0.545002	718	0.545002	1254	0.545002	1070	0.545002	1080	0.545002	1218
0.546002	518	0.546001	647	0.546002	714	0.546002	1205	0.546002	1035	0.546002	1042	0.546002	1175
0.547002	526	0.547001	597	0.547002	750	0.547002	1115	0.547002	1036	0.547002	1088	0.547002	1187
0.548002	546	0.548001	628	0.548002	708	0.548002	1062	0.548002	1062	0.548002	1088	0.548002	1193
0.549002	489	0.549001	608	0.549002	776	0.549002	1082	0.549002	1075	0.549002	1049	0.549002	1173
0.550002	531	0.550001	604	0.550002	663	0.550002	1103	0.550002	1000	0.550002	1113	0.550002	1151
0.551002	497	0.551001	638	0.551002	732	0.551002	1049	0.551002	1107	0.551002	1105	0.551002	1144
0.552002	529	0.552001	592	0.552002	685	0.552002	1006	0.552002	1044	0.552002	1123	0.552002	1214
0.553002	529	0.553001	627	0.553002	728	0.553002	956	0.553002	1067	0.553002	1152	0.553002	1146
0.554002	565	0.554001	608	0.554002	730	0.554002	965	0.554002	1071	0.554002	1047	0.554002	1138
0.555002	555	0.555001	601	0.555002	686	0.555002	952	0.555002	1054	0.555002	1152	0.555002	1181
0.556002	526	0.556001	630	0.556002	714	0.556002	939	0.556002	1072	0.556002	1076	0.556002	1249
0.557002	575	0.557001	672	0.557002	764	0.557002	983	0.557002	1075	0.557002	1131	0.557002	1229
0.558002	586	0.558001	652	0.558002	724	0.558002	932	0.558002	1033	0.558002	1056	0.558002	1216
0.559002	602	0.559001	725	0.559002	709	0.559002	954	0.559002	1110	0.559002	1102	0.559002	1199
0.560002	585	0.560001	609	0.560002	733	0.560002	976	0.560002	1061	0.560002	1116	0.560002	1205
0.561002	601	0.561001	658	0.561002	727	0.561002	966	0.561002	981	0.561002	1075	0.561002	1212
0.562002	669	0.562001	670	0.562002	759	0.562002	958	0.562002	1059	0.562002	1131	0.562002	1165
0.563002	834	0.563001	634	0.563002	683	0.563002	951	0.563002	1075	0.563002	1112	0.563002	1188
0.564002	1100	0.564001	654	0.564002	723	0.564002	933	0.564002	1084	0.564002	1120	0.564002	1165
0.565002	1344	0.565001	609	0.565002	698	0.565002	958	0.565002	1088	0.565002	1120	0.565002	1143
0.566002	1493	0.566001	679	0.566002	741	0.566002	944	0.566002	1069	0.566002	1118	0.566002	1222
0.567002	1693	0.567001	733	0.567002	718	0.567002	1004	0.567002	1103	0.567002	1081	0.567002	1198
0.568002	3790	0.568001	716	0.568002	747	0.568002	983	0.568002	1078	0.568002	1079	0.568002	1211
0.569002	8524	0.569001	755	0.569002	753	0.569002	953	0.569002	1069	0.569002	1085	0.569002	1244
0.570002	9793	0.570001	806	0.570002	703	0.570002	960	0.570002	1114	0.570002	1039	0.570002	1179
0.571002	4712	0.571001	843	0.571002	745	0.571002	949	0.571002	1081	0.571002	1146	0.571002	1198
0.572002	1771	0.572001	764	0.572002	739	0.572002	985	0.572002	1075	0.572002	1105	0.572002	1222
0.573002	1327	0.573001	761	0.573002	719	0.573002	1014	0.573002	969	0.573002	1035	0.573002	1213
0.574002	861	0.574001	745	0.574002	703	0.574002	983	0.574002	1075	0.574002	1090	0.574002	1228
0.575002	695	0.575001	735	0.575002	730	0.575002	1003	0.575002	1133	0.575002	1071	0.575002	1200
0.576002	623	0.576001	749	0.576002	692	0.576002	991	0.576002	1055	0.576002	1067	0.576002	1178
0.577002	602	0.577001	755	0.577002	713	0.577002	983	0.577002	1116	0.577002	1065	0.577002	1168
0.578002	606	0.578001	806	0.578002	667	0.578002	971	0.578002	1105	0.578002	1113	0.578002	1189
0.579002	592	0.579001	757	0.579002	742	0.579002	979	0.579002	1109	0.579002	1097	0.579002	1180
0.580002	592	0.580001	807	0.580002	742	0.580002	974	0.580002	1074	0.580002	1112	0.580002	1183
0.581002	592	0.581001	759	0.581002	689	0.581002	986	0.581002	1141	0.581002	1047	0.581002	1273
0.582002	581	0.582001	793	0.582002	708	0.582002	979	0.582002	1166	0.582002	1034	0.582002	1172
0.583002	543	0.583001	719	0.583002	711	0.583002	949	0.583002	1163	0.583002	1097	0.583002	1197
0.584002	507	0.584001	730	0.584002	685	0.584002	950	0.584002	1095	0.584002	1042	0.584002	1231
0.585002	543	0.585001	749	0.585002	723	0.585002	958	0.585002	1178	0.585002	1039	0.585002	1190
0.586002	510	0.586001	755	0.586002	701	0.586002	986	0.586002	1193	0.586002	1048	0.586002	1200
0.587002	553	0.587001	808	0.587002	722	0.587002	956	0.587002	1122	0.587002	1089	0.587002	1232
0.588002	490	0.588001	903	0.588002	676	0.588002	933	0.588002	1106	0.588002	1065	0.588002	1240
0.589002	501	0.589001	915	0.589002	715	0.589002	1002	0.589002	1166	0.589002	1048	0.589002	1151
0.590002	519	0.590001	910	0.590002	726	0.590002	958	0.590002	1165	0.590002	1050	0.590002	1200
0.591002	514	0.591001	974	0.591002	719	0.591002	929	0.591002	1250	0.591002	1092	0.591002	1147
0.592002	508	0.592001	950	0.592002	740	0.592002	950	0.592002	1103	0.592002	1135	0.592002	1230
0.593002	465	0.593001	995	0.593002	709	0.593002	947	0.593002	1136	0.593002	1063	0.593002	1149
0.594002	501	0.594001	979	0.594002	717	0.594002	941	0.594002	1171	0.594002	1067	0.594002	1166
0.595002	507	0.595001	949	0.595002	706	0.595002	968	0.595002	1097	0.595002	1071	0.595002	1187
0.596002	488	0.596001	937	0.596002	707	0.596002	905	0.596002	1114	0.596002	1096	0.596002	1146
0.597002	534	0.597001	960	0.597002	706	0.597002	990	0.597002	1149	0.597002	1069	0.597002	1226
0.598002	511	0.598001	980	0.598002	705	0.598002	960	0.598002	1075	0.598002	1088	0.598002	1196
0.599002	479	0.599001	1003	0.599002	686	0.599002	986	0.599002	1089	0.599002	1111	0.599002	1177
0.600002	476	0.600001	885	0.600002	703	0.600002	940	0.600002	1059	0.600002	1119	0.600002	1161
0.601002	484	0.601001	896	0.601002	717	0.601002	976	0.601002	1011	0.601002	1101	0.601002	1193
0.602002	488	0.602001	813	0.602002	736	0.602002	961	0.602002	1100	0.602002	1018	0.602002	1211
0.603002	488	0.603001	788	0.603002	720	0.603002	973	0.603002	1164	0.603002	1075	0.603002	1235
0.604002	482	0.604001	806	0.604002	694	0.604002	1015	0.604002	1062	0.604002	1108	0.604002	1139
0.605002	492	0.605001	804	0.605002	725	0.605002	1002	0.605002	1161	0.605002	1164	0.605002	1173
0.606002	478	0.606001	769	0.606002	699	0.606002	954	0.606002	1087	0.606002	1108	0.606002	1224
0.607002	502	0.607001	729	0.607002	691	0.607002	934	0.607002	1074	0.607002	1123	0.607002	1204
0.608002	495	0.608001	733	0.608002	714	0.608002	937	0.608002	1080	0.608002	1100	0.608002	1209
0.609002	432	0.609001	721	0.609002	777	0.609002	1008	0.609002	1086	0.609002	1072	0.609002	1183
0.610002	485	0.610001	704	0.610002	663	0.610002	939	0.610002	1061	0.610002	1066	0.610002	1174
0.611002	478	0.611001	693	0.611002	689	0.611002	982	0.611002	1033	0.611002	1108	0.611002	1181
0.612002	510	0.612001	745	0.612002	672	0.612002	961	0.612002	1081	0.612002	1113	0.612002	1166
0.613002	522	0.613001	784	0.613002	680	0.613002	958	0.613002	1054	0.613002	1122	0.613002	1177
0.614002	460	0.614001	768	0.614002	756	0.614002	957	0.614002	1044	0.614002	1124	0.614002	1183
0.615002	526	0.615001	819	0.615002	873	0.615002	979	0.615002	1160	0.615002	1131	0.615002	1147
0.616002	494	0.616001	750	0.616002	1074	0.616002	945	0.616002	1157	0.616002	1161	0.616002	1227
0.617002	509	0.617001	859	0.617002	1417	0.617002	984	0.617002	1159	0.617002	1110	0.617002	1261
0.618002	474	0.618001	939	0.618002	2267	0.618002	1006	0.618002	1241	0.618002	1118	0.618002	1160
0.619002	494	0.619001	1092	0.619002	3486	0.619002	885	0.619002	1233	0.619002	1127	0.619002	1195
0.620002	462	0.620001	1262	0.620002	3982	0.620002	918	0.620002	1260	0.620002	1027	0.620002	1193
0.621002	495	0.621001	1598	0.621002	4124	0.621002	944	0.621002	1350	0.621002	1093	0.621002	1223
0.622002	463	0.622001	2046	0.622002	4203	0.622002	984	0.622002	1434	0.622002	1105	0.622002	1241
0.623002	479	0.623001	2304	0.623002	3515	0.623002	970	0.623002	1559	0.623002	1066	0.623002	1163
0.624002	475	0.624001	2609	0.624002	2243	0.624002	895	0.624002	1662	0.624002	1101	0.624002	1166
0.625002	478	0.625001	3014	0.625002	1443	0.625002	954	0.625002	1512	0.625002	1092	0.625002	1251
0.626002	457	0.626001	3169	0.626002	1085	0.626002	1022	0.626002	1381	0.626002	1151	0.626002	1232
0.627002	496	0.627001	3284	0.627002	860	0.627002	965	0.627002	1198	0.627002	1094	0.627002	1146
0.628002	488	0.628001	3312	0.628002	720	0.628002	979	0.628002	1166	0.628002	1139	0.628002	1188
0.629002	508	0.629001	3368	0.629002	733	0.629002	967	0.629002	1091	0.629002	1146	0.629002	1162
0.630002	478	0.630001	3278	0.630002	715	0.630002	950	0.630002	1091	0.630002	1111	0.630002	1171
0.631002	519	0.631001	3259	0.631002	728	0.631002	974	0.631002	1104	0.631002	1098	0.631002	1185
0.632002	504	0.632001	2488	0.632002	712	0.632002	977	0.632002	1090	0.632002	1102	0.632002	1190
0.633002	537	0.633001	1948	0.633002	721	0.633002	989	0.633002	1038	0.633002	1069	0.633002	1184
0.634002	523	0.634001	1650	0.634002	714	0.634002	934	0.634002	1036	0.634002	1061	0.634002	1120
0.635002	459	0.635001	1319	0.635002	688	0.635002	922	0.635002	1045	0.635002	1038	0.635002	1201
0.636002	507	0.636001	1115	0.636002	744	0.636002	978	0.636002	1049	0.636002	1101	0.636002	1170
0.637002	504	0.637001	914	0.637002	704	0.637002	957	0.637002	1006	0.637002	1056	0.637002	1153
0.638002	508	0.638001	774	0.638002	734	0.638002	946	0.638002	1042	0.638002	1113	0.638002	1194
0.639002	498	0.639001	730	0.639002	705	0.639002	1002	0.639002	1011	0.639002	1025	0.639002	1154
0.640002	479	0.640001	692	0.640002	704	0.640002	982	0.640002	1006	0.640002	1065	0.640002	1172
0.641002	539	0.641001	649	0.641002	726	0.641002	987	0.641002	1078	0.641002	1100	0.641002	1171
0.642002	552	0.642001	641	0.642002	651	0.642002	946	0.642002	1047	0.642002	1093	0.642002	1173
0.643002	489	0.643001	608	0.643002	701	0.643002	926	0.643002	1089	0.643002	1070	0.643002	1188
0.644002	462	0.644001	632	0.644002	688	0.644002	999	0.644002	1093	0.644002	1043	0.644002	1242
0.645002	480	0.645001	658	0.645002	676	0.645002	985	0.645002	1098	0.645002	1155	0.645002	1139
0.646002	480	0.646001	640	0.646002	688	0.646002	950	0.646002	1074	0.646002	1086	0.646002	1226
0.647002	506	0.647001	617	0.647002	724	0.647002	1008	0.647002	1061	0.647002	1068	0.647002	1211
0.648002	524	0.648001	621	0.648002	702	0.648002	985	0.648002	1074	0.648002	1102	0.648002	1229
0.649002	494	0.649001	586	0.649002	735	0.649002	959	0.649002	987	0.649002	1130	0.649002	1132
0.650002	499	0.650001	570	0.650002	760	0.650002	994	0.650002	1025	0.650002	1068	0.650002	1156
0.651002	489	0.651001	591	0.651002	729	0.651002	982	0.651002	1029	0.651002	1062	0.651002	1157
0.652002	470	0.652001	613	0.652002	670	0.652002	910	0.652002	1087	0.652002	1055	0.652002	1154
0.653002	529	0.653001	592	0.653002	745	0.653002	951	0.653002	1045	0.653002	1049	0.653002	1176
0.654002	528	0.654001	596	0.654002	704	0.654002	1031	0.654002	1005	0.654002	1113	0.654002	1208
0.655002	475	0.655001	669	0.655002	695	0.655002	976	0.655002	1062	0.655002	1103	0.655002	1254
0.656002	476	0.656001	614	0.656002	662	0.656002	925	0.656002	1044	0.656002	1112	0.656002	1163
0.657002	503	0.657001	603	0.657002	678	0.657002	961	0.657002	1085	0.657002	1118	0.657002	1286
0.658002	520	0.658001	606	0.658002	702	0.658002	991	0.658002	1030	0.658002	1113	0.658002	1192
0.659002	477	0.659001	577	0.659002	679	0.659002	1005	0.659002	1046	0.659002	1087	0.659002	1180
0.660002	494	0.660001	607	0.660002	694	0.660002	957	0.660002	1026	0.660002	1031	0.660002	1176
0.661002	514	0.661001	578	0.661002	682	0.661002	1014	0.661002	1055	0.661002	1081	0.661002	1236
0.662002	513	0.662001	610	0.662002	705	0.662002	950	0.662002	1041	0.662002	1095	0.662002	1213
0.663002	536	0.663001	591	0.663002	710	0.663002	966	0.663002	1139	0.663002	1095	0.663002	1152
0.664002	520	0.664001	597	0.664002	709	0.664002	957	0.664002	1025	0.664002	1106	0.664002	1162
0.665002	512	0.665001	615	0.665002	706	0.665002	1003	0.665002	1079	0.665002	1130	0.665002	1211
0.666002	573	0.666001	577	0.666002	714	0.666002	957	0.666002	1096	0.666002	1024	0.666002	1154
0.667002	526	0.667001	570	0.667002	705	0.667002	1032	0.667002	1061	0.667002	1083	0.667002	1190
0.668002	487	0.668001	569	0.668002	758	0.668002	1032	0.668002	1094	0.668002	1060	0.668002	1221
0.669002	512	0.669001	583	0.669002	698	0.669002	984	0.669002	1088	0.669002	1047	0.669002	1219
0.670002	518	0.670001	634	0.670002	702	0.670002	962	0.670002	1050	0.670002	1061	0.670002	1189
0.671002	553	0.671001	581	0.671002	750	0.671002	1000	0.671002	1043	0.671002	1004	0.671002	1181
0.672002	515	0.672001	607	0.672002	732	0.672002	976	0.672002	1100	0.672002	1177	0.672002	1220
0.673002	555	0.673001	627	0.673002	676	0.673002	1045	0.673002	1103	0.673002	1094	0.673002	1211
0.674002	566	0.674001	605	0.674002	714	0.674002	1105	0.674002	1081	0.674002	1086	0.674002	1178
0.675002	628	0.675001	567	0.675002	714	0.675002	1067	0.675002	1105	0.675002	1116	0.675002	1203
0.676002	630	0.676001	615	0.676002	717	0.676002	1025	0.676002	1140	0.676002	1073	0.676002	1161
0.677002	632	0.677001	616	0.677002	672	0.677002	1029	0.677002	1227	0.677002	1020	0.677002	1203
0.678002	710	0.678001	624	0.678002	708	0.678002	1075	0.678002	1199	0.678002	1034	0.678002	1125
0.679002	695	0.679001	668	0.679002	748	0.679002	1038	0.679002	1167	0.679002	1023	0.679002	1181
0.680002	678	0.680001	608	0.680002	731	0.680002	1048	0.680002	1203	0.680002	1064	0.680002	1210
0.681002	737	0.681001	629	0.681002	736	0.681002	1002	0.681002	1238	0.681002	1108	0.681002	1175
0.682002	811	0.682001	642	0.682002	701	0.682002	1074	0.682002	1304	0.682002	1052	0.682002	1187
0.683002	826	0.683001	630	0.683002	739	0.683002	977	0.683002	1231	0.683002	1098	0.683002	1196
0.684002	906	0.684001	665	0.684002	686	0.684002	1030	0.684002	1313	0.684002	1056	0.684002	1165
0.685002	964	0.685001	642	0.685002	765	0.685002	1017	0.685002	1306	0.685002	1104	0.685002	1181
0.686002	1021	0.686001	665	0.686002	724	0.686002	1050	0.686002	1346	0.686002	1133	0.686002	1207
0.687002	1086	0.687001	646	0.687002	726	0.687002	1009	0.687002	1434	0.687002	1083	0.687002	1169
0.688002	1095	0.688001	666	0.688002	702	0.688002	1022	0.688002	1453	0.688002	1039	0.688002	1209
0.689002	1108	0.689001	721	0.689002	754	0.689002	976	0.689002	1563	0.689002	1145	0.689002	1184
0.690002	1040	0.690001	740	0.690002	791	0.690002	1019	0.690002	1609	0.690002	1052	0.690002	1156
0.691002	1052	0.691001	728	0.691002	760	0.691002	1032	0.691002	1587	0.691002	1143	0.691002	1214
0.692002	944	0.692001	746	0.692002	847	0.692002	983	0.692002	1497	0.692002	1112	0.692002	1184
0.693002	967	0.693001	811	0.693002	806	0.693002	1013	0.693002	1471	0.693002	1069	0.693002	1217
0.694002	1060	0.694001	842	0.694002	799	0.694002	1037	0.694002	1392	0.694002	1166	0.694002	1198
0.695002	1147	0.695001	946	0.695002	843	0.695002	915	0.695002	1400	0.695002	1102	0.695002	1196
0.696002	1186	0.696001	915	0.696002	933	0.696002	962	0.696002	1349	0.696002	1073	0.696002	1209
0.697002	1092	0.697001	934	0.697002	913	0.697002	962	0.697002	1250	0.697002	1085	0.697002	1221
0.698002	1076	0.698001	1049	0.698002	1094	0.698002	998	0.698002	1282	0.698002	1046	0.698002	1185
0.699002	1046	0.699001	1166	0.699002	1189	0.699002	936	0.699002	1195	0.699002	1048	0.699002	1202
0.700002	984	0.700001	1177	0.700002	1253	0.700002	1021	0.700002	1173	0.700002	1107	0.700002	1157
0.701002	925	0.701001	1177	0.701002	1188	0.701002	964	0.701002	1118	0.701002	1092	0.701002	1199
0.702002	845	0.702001	1162	0.702002	1417	0.702002	965	0.702002	1128	0.702002	1123	0.702002	1185
0.703002	760	0.703001	1192	0.703002	1715	0.703002	977	0.703002	1158	0.703002	1117	0.703002	1167
0.704002	772	0.704001	1239	0.704002	1793	0.704002	972	0.704002	1083	0.704002	1072	0.704002	1185
0.705002	701	0.705001	1243	0.705002	1958	0.705002	1056	0.705002	1091	0.705002	1126	0.705002	1185
0.706002	680	0.706001	1238	0.706002	2257	0.706002	988	0.706002	1083	0.706002	1085	0.706002	1170
0.707002	694	0.707001	1136	0.707002	2573	0.707002	1012	0.707002	1116	0.707002	1090	0.707002	1208
0.708002	630	0.708001	1219	0.708002	2507	0.708002	968	0.708002	1064	0.708002	1123	0.708002	1212
0.709002	607	0.709001	1165	0.709002	2467	0.709002	979	0.709002	1085	0.709002	1076	0.709002	1160
0.710002	631	0.710001	1031	0.710002	2275	0.710002	939	0.710002	1119	0.710002	1083	0.710002	1168
0.711002	584	0.711001	999	0.711002	1972	0.711002	939	0.711002	995	0.711002	1096	0.711002	1189
0.712002	600	0.712001	903	0.712002	1714	0.712002	953	0.712002	1090	0.712002	1081	0.712002	1177
0.713002	586	0.713001	850	0.713002	1469	0.713002	980	0.713002	998	0.713002	1135	0.713002	1168
0.714002	522	0.714001	856	0.714002	1270	0.714002	962	0.714002	1089	0.714002	1088	0.714002	1240
0.715002	525	0.715001	790	0.715002	1222	0.715002	970	0.715002	1015	0.715002	1108	0.715002	1211
0.716002	541	0.716001	774	0.716002	1166	0.716002	987	0.716002	1126	0.716002	1116	0.716002	1150
0.717002	541	0.717001	761	0.717002	1127	0.717002	907	0.717002	1135	0.717002	1095	0.717002	1192
0.718002	513	0.718001	760	0.718002	1284	0.718002	992	0.718002	1037	0.718002	1083	0.718002	1208
0.719002	573	0.719001	747	0.719002	1386	0.719002	976	0.719002	1151	0.719002	1032	0.719002	1159
0.720002	519	0.720001	690	0.720002	1302	0.720002	945	0.720002	1071	0.720002	1057	0.720002	1186
0.721002	516	0.721001	678	0.721002	1253	0.721002	959	0.721002	1057	0.721002	1103	0.721002	1173
0.722002	557	0.722001	663	0.722002	1095	0.722002	986	0.722002	1055	0.722002	1099	0.722002	1192
0.723002	526	0.723001	643	0.723002	1025	0.723002	967	0.723002	1048	0.723002	1048	0.723002	1187
0.724002	521	0.724001	613	0.724002	890	0.724002	970	0.724002	1120	0.724002	1107	0.724002	1259
0.725002	514	0.725001	661	0.725002	868	0.725002	933	0.725002	1041	0.725002	1110	0.725002	1205
0.726002	510	0.726001	666	0.726002	770	0.726002	951	0.726002	1061	0.726002	1146	0.726002	1174
0.727002	511	0.727001	664	0.727002	735	0.727002	984	0.727002	1124	0.727002	1114	0.727002	1189
0.728002	524	0.728001	673	0.728002	716	0.728002	967	0.728002	1092	0.728002	1134	0.728002	1165
0.729002	520	0.729001	726	0.729002	738	0.729002	966	0.729002	1022	0.729002	1075	0.729002	1235
0.730002	516	0.730001	719	0.730002	670	0.730002	952	0.730002	1028	0.730002	1092	0.730002	1204
0.731002	496	0.731001	695	0.731002	715	0.731002	973	0.731002	1076	0.731002	1074	0.731002	1143
0.732002	493	0.732001	717	0.732002	758	0.732002	992	0.732002	1118	0.732002	1097	0.732002	1135
0.733002	490	0.733001	700	0.733002	717	0.733002	971	0.733002	1026	0.733002	1080	0.733002	1199
0.734002	536	0.734001	736	0.734002	725	0.734002	971	0.734002	1037	0.734002	1082	0.734002	1220
0.735002	512	0.735001	707	0.735002	735	0.735002	955	0.735002	1088	0.735002	1085	0.735002	1227
0.736002	498	0.736001	780	0.736002	743	0.736002	986	0.736002	1058	0.736002	1113	0.736002	1227
0.737002	501	0.737001	767	0.737002	720	0.737002	971	0.737002	1127	0.737002	1085	0.737002	1169
0.738002	505	0.738001	695	0.738002	704	0.738002	1018	0.738002	1048	0.738002	1043	0.738002	1189
0.739002	482	0.739001	733	0.739002	742	0.739002	910	0.739002	1019	0.739002	1049	0.739002	1185
0.740002	506	0.740001	814	0.740002	692	0.740002	994	0.740002	1008	0.740002	1064	0.740002	1233
0.741002	503	0.741001	791	0.741002	698	0.741002	958	0.741002	1037	0.741002	1113	0.741002	1155
0.742002	490	0.742001	774	0.742002	711	0.742002	974	0.742002	1060	0.742002	1083	0.742002	1164
0.743002	483	0.743001	799	0.743002	706	0.743002	982	0.743002	1006	0.743002	1054	0.743002	1134
0.744002	489	0.744001	816	0.744002	699	0.744002	1010	0.744002	1092	0.744002	1045	0.744002	1171
0.745002	478	0.745001	802	0.745002	744	0.745002	990	0.745002	1077	0.745002	1066	0.745002	1154
0.746002	498	0.746001	852	0.746002	683	0.746002	1003	0.746002	1037	0.746002	1035	0.746002	1196
0.747002	502	0.747001	942	0.747002	710	0.747002	956	0.747002	1029	0.747002	1136	0.747002	1137
0.748002	521	0.748001	1057	0.748002	677	0.748002	923	0.748002	1062	0.748002	1049	0.748002	1192
0.749002	524	0.749001	1007	0.749002	680	0.749002	941	0.749002	1114	0.749002	1024	0.749002	1175
0.750002	506	0.750001	1153	0.750002	691	0.750002	964	0.750002	1073	0.750002	1069	0.750002	1168
0.751002	515	0.751001	1192	0.751002	727	0.751002	974	0.751002	1053	0.751002	1067	0.751002	1195
0.752002	511	0.752001	1368	0.752002	728	0.752002	998	0.752002	1074	0.752002	1066	0.752002	1163
0.753002	514	0.753001	1418	0.753002	638	0.753002	1003	0.753002	1086	0.753002	1105	0.753002	1224
0.754002	528	0.754001	1568	0.754002	741	0.754002	936	0.754002	1084	0.754002	1032	0.754002	1140
0.755002	522	0.755001	1409	0.755002	718	0.755002	976	0.755002	1035	0.755002	1125	0.755002	1164
0.756002	479	0.756001	1202	0.756002	699	0.756002	976	0.756002	1075	0.756002	1064	0.756002	1171
0.757002	507	0.757001	1028	0.757002	676	0.757002	958	0.757002	1052	0.757002	1062	0.757002	1196
0.758002	549	0.758001	939	0.758002	738	0.758002	948	0.758002	1074	0.758002	1124	0.758002	1200
0.759002	481	0.759001	795	0.759002	705	0.759002	940	0.759002	1048	0.759002	1126	0.759002	1169
0.760002	526	0.760001	696	0.760002	698	0.760002	998	0.760002	1068	0.760002	1005	0.760002	1257
0.761002	510	0.761001	755	0.761002	722	0.761002	966	0.761002	1061	0.761002	1098	0.761002	1202
0.762002	546	0.762001	678	0.762002	760	0.762002	992	0.762002	1066	0.762002	1081	0.762002	1207
0.763002	521	0.763001	716	0.763002	739	0.763002	922	0.763002	1043	0.763002	1080	0.763002	1164
0.764002	563	0.764001	688	0.764002	696	0.764002	959	0.764002	1063	0.764002	1068	0.764002	1155
0.765002	541	0.765001	647	0.765002	752	0.765002	894	0.765002	1036	0.765002	1027	0.765002	1204
0.766002	547	0.766001	657	0.766002	689	0.766002	965	0.766002	1053	0.766002	1091	0.766002	1232
0.767002	535	0.767001	648	0.767002	764	0.767002	965	0.767002	1037	0.767002	1080	0.767002	1220
0.768002	526	0.768001	656	0.768002	706	0.768002	922	0.768002	1057	0.768002	1093	0.768002	1199
0.769002	505	0.769001	656	0.769002	759	0.769002	980	0.769002	1080	0.769002	1073	0.769002	1179
0.770002	538	0.770001	691	0.770002	709	0.770002	1024	0.770002	1014	0.770002	1089	0.770002	1128
0.771002	487	0.771001	643	0.771002	752	0.771002	978	0.771002	1064	0.771002	1047	0.771002	1140
0.772002	460	0.772001	664	0.772002	685	0.772002	968	0.772002	1024	0.772002	1055	0.772002	1151
0.773002	514	0.773001	632	0.773002	709	0.773002	996	0.773002	1037	0.773002	1126	0.773002	1207
0.774002	495	0.774001	647	0.774002	689	0.774002	1012	0.774002	1072	0.774002	1095	0.774002	1240
0.775002	523	0.775001	624	0.775002	720	0.775002	1012	0.775002	1092	0.775002	1103	0.775002	1174
0.776002	523	0.776001	628	0.776002	698	0.776002	980	0.776002	1048	0.776002	1116	0.776002	1128
0.777002	534	0.777001	671	0.777002	687	0.777002	1031	0.777002	1014	0.777002	1134	0.777002	1197
0.778002	499	0.778001	685	0.778002	675	0.778002	1019	0.778002	993	0.778002	1013	0.778002	1159
0.779002	498	0.779001	632	0.779002	729	0.779002	977	0.779002	1040	0.779002	1112	0.779002	1157
0.780002	511	0.780001	680	0.780002	754	0.780002	964	0.780002	1080	0.780002	1031	0.780002	1158
0.781002	553	0.781001	637	0.781002	712	0.781002	1003	0.781002	1068	0.781002	1113	0.781002	1220
0.782003	516	0.782001	567	0.782003	662	0.782003	1017	0.782003	1080	0.782003	1060	0.782003	1180
0.783003	533	0.783001	567	0.783003	735	0.783003	951	0.783003	1050	0.783003	1115	0.783003	1169
0.784003	519	0.784001	587	0.784003	747	0.784003	972	0.784003	1071	0.784003	1038	0.784003	1190
0.785003	496	0.785001	570	0.785003	712	0.785003	1003	0.785003	1078	0.785003	1063	0.785003	1164
0.786003	515	0.786001	622	0.786003	723	0.786003	1025	0.786003	1069	0.786003	1029	0.786003	1205
0.787003	516	0.787001	622	0.787003	708	0.787003	991	0.787003	1142	0.787003	1106	0.787003	1199
0.788003	543	0.788001	613	0.788003	716	0.788003	966	0.788003	1037	0.788003	1080	0.788003	1135
0.789003	521	0.789001	598	0.789003	695	0.789003	911	0.789003	1079	0.789003	1112	0.789003	1204
0.790003	490	0.790001	603	0.790003	709	0.790003	922	0.790003	1046	0.790003	1077	0.790003	1235
0.791003	494	0.791001	653	0.791003	728	0.791003	915	0.791003	1048	0.791003	1122	0.791003	1247
0.792003	512	0.792001	631	0.792003	757	0.792003	973	0.792003	1056	0.792003	1058	0.792003	1181
0.793003	487	0.793001	588	0.793003	703	0.793003	946	0.793003	1067	0.793003	1102	0.793003	1213
0.794003	509	0.794001	600	0.794003	704	0.794003	955	0.794003	1158	0.794003	1105	0.794003	1174
0.795003	507	0.795001	588	0.795003	716	0.795003	975	0.795003	1084	0.795003	1053	0.795003	1172
0.796003	506	0.796001	597	0.796003	728	0.796003	990	0.796003	1112	0.796003	1106	0.796003	1168
0.797003	515	0.797001	616	0.797003	701	0.797003	992	0.797003	1045	0.797003	1107	0.797003	1187
0.798003	484	0.798001	567	0.798003	719	0.798003	949	0.798003	1111	0.798003	1090	0.798003	1172
0.799003	517	0.799001	587	0.799003	739	0.799003	999	0.799003	1198	0.799003	1092	0.799003	1150
0.800003	581	0.800001	613	0.800003	747	0.800003	951	0.800003	1682	0.800003	1076	0.800003	1178
0.801003	532	0.801001	594	0.801003	750	0.801003	962	0.801003	2555	0.801003	1071	0.801003	1194
0.802003	504	0.802001	639	0.802003	712	0.802003	965	0.802003	3570	0.802003	1068	0.802003	1184
0.803003	549	0.803001	687	0.803003	758	0.803003	963	0.803003	4051	0.803003	1160	0.803003	1165
0.804003	520	0.804001	724	0.804003	697	0.804003	1017	0.804003	3698	0.804003	1034	0.804003	1169
0.805003	493	0.805001	1048	0.805003	692	0.805003	973	0.805003	3149	0.805003	1136	0.805003	1243
0.806003	531	0.806001	1696	0.806003	739	0.806003	956	0.806003	2529	0.806003	1229	0.806003	1187
0.807003	504	0.807001	4106	0.807003	721	0.807003	964	0.807003	1726	0.807003	1153	0.807003	1182
0.808003	509	0.808001	6991	0.808003	759	0.808003	993	0.808003	1290	0.808003	1133	0.808003	1211
0.809003	520	0.809001	6915	0.809003	726	0.809003	957	0.809003	1130	0.809003	1145	0.809003	1178
0.810003	498	0.810001	5496	0.810003	737	0.810003	1014	0.810003	1071	0.810003	1099	0.810003	1208
0.811003	488	0.811001	2727	0.811003	700	0.811003	1001	0.811003	1041	0.811003	1112	0.811003	1222
0.812003	549	0.812001	1509	0.812003	704	0.812003	1004	0.812003	1060	0.812003	1088	0.812003	1211
0.813003	520	0.813001	1046	0.813003	758	0.813003	954	0.813003	1049	0.813003	1108	0.813003	1178
0.814003	536	0.814001	777	0.814003	757	0.814003	951	0.814003	1083	0.814003	1070	0.814003	1170
0.815003	494	0.815001	607	0.815003	698	0.815003	920	0.815003	1047	0.815003	1065	0.815003	1211
0.816003	512	0.816001	604	0.816003	753	0.816003	973	0.816003	1056	0.816003	1083	0.816003	1149
0.817003	517	0.817001	592	0.817003	754	0.817003	927	0.817003	1112	0.817003	1097	0.817003	1211
0.818003	484	0.818001	608	0.818003	730	0.818003	999	0.818003	1069	0.818003	1081	0.818003	1291
0.819003	503	0.819001	579	0.819003	749	0.819003	967	0.819003	1081	0.819003	1072	0.819003	1195
0.820003	515	0.820001	639	0.820003	754	0.820003	931	0.820003	1048	0.820003	1109	0.820003	1203
0.821003	507	0.821001	606	0.821003	741	0.821003	989	0.821003	1092	0.821003	1046	0.821003	1194
0.822003	449	0.822001	638	0.822003	786	0.822003	977	0.822003	1056	0.822003	1101	0.822003	1187
0.823003	464	0.823001	574	0.823003	738	0.823003	1019	0.823003	1072	0.823003	1080	0.823003	1229
0.824003	481	0.824001	618	0.824003	748	0.824003	973	0.824003	1073	0.824003	1103	0.824003	1174
0.825003	532	0.825001	592	0.825003	751	0.825003	994	0.825003	1078	0.825003	1037	0.825003	1164
0.826003	528	0.826001	595	0.826003	746	0.826003	928	0.826003	1074	0.826003	1151	0.826003	1189
0.827003	489	0.827001	573	0.827003	694	0.827003	940	0.827003	1042	0.827003	1067	0.827003	1229
0.828003	454	0.828001	563	0.828003	794	0.828003	992	0.828003	1011	0.828003	1047	0.828003	1165
0.829003	501	0.829001	613	0.829003	743	0.829003	1065	0.829003	1066	0.829003	1007	0.829003	1177
0.830003	454	0.830001	642	0.830003	745	0.830003	1030	0.830003	1067	0.830003	1099	0.830003	1134
0.831003	529	0.831001	621	0.831003	740	0.831003	1069	0.831003	998	0.831003	1043	0.831003	1209
0.832003	531	0.832001	593	0.832003	732	0.832003	1056	0.832003	1016	0.832003	1081	0.832003	1177
0.833003	491	0.833001	600	0.833003	737	0.833003	1033	0.833003	1027	0.833003	1062	0.833003	1142
0.834003	498	0.834001	632	0.834003	743	0.834003	1095	0.834003	1113	0.834003	1069	0.834003	1187
0.835003	501	0.835001	615	0.835003	719	0.835003	1227	0.835003	1072	0.835003	1090	0.835003	1205
0.836003	517	0.836001	644	0.836003	730	0.836003	1315	0.836003	1066	0.836003	1042	0.836003	1156
0.837003	482	0.837001	595	0.837003	723	0.837003	1319	0.837003	1096	0.837003	1075	0.837003	1176
0.838003	449	0.838001	599	0.838003	722	0.838003	1410	0.838003	1050	0.838003	1095	0.838003	1109
0.839003	473	0.839001	568	0.839003	773	0.839003	1531	0.839003	1065	0.839003	1084	0.839003	1177
0.840003	479	0.840001	639	0.840003	716	0.840003	1591	0.840003	1096	0.840003	1051	0.840003	1237
0.841003	484	0.841001	596	0.841003	744	0.841003	1742	0.841003	1039	0.841003	1130	0.841003	1160
0.842003	521	0.842001	598	0.842003	793	0.842003	1782	0.842003	1097	0.842003	1113	0.842003	1175
0.843003	492	0.843001	611	0.843003	737	0.843003	1878	0.843003	1053	0.843003	1072	0.843003	1190
0.844003	508	0.844001	597	0.844003	783	0.844003	1886	0.844003	1042	0.844003	1094	0.844003	1180
0.845003	461	0.845001	620	0.845003	783	0.845003	1876	0.845003	1057	0.845003	1072	0.845003	1197
0.846003	485	0.846001	629	0.846003	831	0.846003	1841	0.846003	1068	0.846003	1044	0.846003	1172
0.847003	519	0.847001	567	0.847003	789	0.847003	1968	0.847003	1059	0.847003	1131	0.847003	1210
0.848003	525	0.848001	610	0.848003	814	0.848003	1959	0.848003	1026	0.848003	1091	0.848003	1212
0.849003	481	0.849001	593	0.849003	828	0.849003	2108	0.849003	1085	0.849003	1047	0.849003	1189
0.850003	488	0.850001	627	0.850003	781	0.850003	2085	0.850003	1023	0.850003	1131	0.850003	1231
0.851003	484	0.851001	606	0.851003	834	0.851003	1977	0.851003	1047	0.851003	1114	0.851003	1255
0.852003	469	0.852001	568	0.852003	773	0.852003	1963	0.852003	1003	0.852003	1046	0.852003	1143
0.853003	468	0.853001	579	0.853003	785	0.853003	1875	0.853003	1057	0.853003	1125	0.853003	1192
0.854003	469	0.854001	618	0.854003	892	0.854003	1677	0.854003	1013	0.854003	1095	0.854003	1193
0.855003	510	0.855001	585	0.855003	873	0.855003	1548	0.855003	1082	0.855003	1032	0.855003	1196
0.856003	490	0.856001	605	0.856003	861	0.856003	1395	0.856003	1030	0.856003	1049	0.856003	1209
0.857003	465	0.857001	605	0.857003	925	0.857003	1335	0.857003	1069	0.857003	1111	0.857003	1169
0.858003	472	0.858001	606	0.858003	991	0.858003	1267	0.858003	999	0.858003	1039	0.858003	1197
0.859003	482	0.859001	548	0.859003	1053	0.859003	1202	0.859003	1020	0.859003	1050	0.859003	1159
0.860003	495	0.860001	630	0.860003	1221	0.860003	1214	0.860003	1022	0.860003	1045	0.860003	1205
0.861003	490	0.861001	633	0.861003	1371	0.861003	1096	0.861003	1004	0.861003	1108	0.861003	1199
0.862003	492	0.862001	624	0.862003	1514	0.862003	1073	0.862003	1046	0.862003	1003	0.862003	1140
0.863003	490	0.863001	615	0.863003	1672	0.863003	1055	0.863003	1054	0.863003	1038	0.863003	1187
0.864003	475	0.864001	589	0.864003	1777	0.864003	1007	0.864003	1062	0.864003	1078	0.864003	1252
0.865003	496	0.865001	582	0.865003	2071	0.865003	1039	0.865003	1124	0.865003	1041	0.865003	1273
0.866003	509	0.866001	603	0.866003	2260	0.866003	982	0.866003	1044	0.866003	1069	0.866003	1228
0.867003	498	0.867001	586	0.867003	2136	0.867003	961	0.867003	1060	0.867003	1037	0.867003	1172
0.868003	455	0.868001	607	0.868003	2112	0.868003	1017	0.868003	996	0.868003	1081	0.868003	1163
0.869003	514	0.869001	572	0.869003	2349	0.869003	1015	0.869003	1054	0.869003	1092	0.869003	1147
0.870003	506	0.870001	634	0.870003	2534	0.870003	1023	0.870003	1063	0.870003	1073	0.870003	1225
0.871003	481	0.871001	594	0.871003	2561	0.871003	949	0.871003	1083	0.871003	1060	0.871003	1148
0.872003	482	0.872001	629	0.872003	2363	0.872003	1082	0.872003	1112	0.872003	1076	0.872003	1217
0.873003	493	0.873001	610	0.873003	2016	0.873003	1027	0.873003	1128	0.873003	1022	0.873003	1206
0.874003	495	0.874001	618	0.874003	1631	0.874003	1074	0.874003	1031	0.874003	1136	0.874003	1224
0.875003	516	0.875001	624	0.875003	1410	0.875003	1063	0.875003	1018	0.875003	1091	0.875003	1182
0.876003	475	0.876001	641	0.876003	1210	0.876003	1145	0.876003	1062	0.876003	1080	0.876003	1177
0.877003	521	0.877001	605	0.877003	1081	0.877003	1061	0.877003	1041	0.877003	1109	0.877003	1219
0.878003	507	0.878001	635	0.878003	964	0.878003	1081	0.878003	1047	0.878003	1115	0.878003	1161
0.879003	467	0.879001	635	0.879003	897	0.879003	1141	0.879003	1084	0.879003	1110	0.879003	1149
0.880003	492	0.880001	637	0.880003	897	0.880003	1104	0.880003	1044	0.880003	1082	0.880003	1183
0.881003	528	0.881001	644	0.881003	807	0.881003	1020	0.881003	1095	0.881003	1053	0.881003	1164
0.882003	510	0.882001	648	0.882003	786	0.882003	987	0.882003	1015	0.882003	1025	0.882003	1210
0.883003	488	0.883001	650	0.883003	777	0.883003	986	0.883003	1021	0.883003	1105	0.883003	1165
0.884003	531	0.884001	667	0.884003	704	0.884003	1017	0.884003	1062	0.884003	1044	0.884003	1182
0.885003	476	0.885001	692	0.885003	702	0.885003	993	0.885003	987	0.885003	1081	0.885003	1204
0.886003	496	0.886001	705	0.886003	749	0.886003	1007	0.886003	1062	0.886003	1116	0.886003	1206
0.887003	547	0.887001	716	0.887003	748	0.887003	981	0.887003	1087	0.887003	1098	0.887003	1199
0.888003	453	0.888001	753	0.888003	769	0.888003	950	0.888003	1066	0.888003	1067	0.888003	1238
0.889003	527	0.889001	731	0.889003	734	0.889003	941	0.889003	1118	0.889003	1123	0.889003	1211
0.890003	496	0.890001	731	0.890003	673	0.890003	985	0.890003	1034	0.890003	1127	0.890003	1225
0.891003	525	0.891001	841	0.891003	755	0.891003	1020	0.891003	1015	0.891003	1085	0.891003	1131
0.892003	474	0.892001	862	0.892003	696	0.892003	971	0.892003	1068	0.892003	1123	0.892003	1152
0.893003	470	0.893001	978	0.893003	734	0.893003	984	0.893003	1033	0.893003	1109	0.893003	1190
0.894003	520	0.894001	1027	0.894003	769	0.894003	1006	0.894003	1027	0.894003	1085	0.894003	1267
0.895003	505	0.895001	950	0.895003	750	0.895003	969	0.895003	1025	0.895003	1034	0.895003	1241
0.896003	508	0.896001	953	0.896003	721	0.896003	1026	0.896003	1041	0.896003	1038	0.896003	1147
0.897003	529	0.897001	979	0.897003	733	0.897003	986	0.897003	1011	0.897003	1146	0.897003	1182
0.898003	510	0.898001	984	0.898003	739	0.898003	992	0.898003	1032	0.898003	1065	0.898003	1211
0.899003	484	0.899001	871	0.899003	729	0.899003	1030	0.899003	1052	0.899003	1063	0.899003	1186
0.900003	487	0.900001	856	0.900003	772	0.900003	975	0.900003	1069	0.900003	1067	0.900003	1180
0.901003	518	0.901001	752	0.901003	704	0.901003	956	0.901003	1068	0.901003	1100	0.901003	1241
0.902003	512	0.902001	740	0.902003	742	0.902003	984	0.902003	1004	0.902003	1087	0.902003	1168
0.903003	501	0.903001	694	0.903003	716	0.903003	956	0.903003	1031	0.903003	1005	0.903003	1213
0.904003	535	0.904001	691	0.904003	748	0.904003	969	0.904003	1063	0.904003	1099	0.904003	1127
0.905003	544	0.905001	727	0.905003	746	0.905003	932	0.905003	1050	0.905003	1085	0.905003	1172
0.906003	531	0.906001	727	0.906003	793	0.906003	988	0.906003	1078	0.906003	1094	0.906003	1199
0.907003	534	0.907001	659	0.907003	751	0.907003	981	0.907003	980	0.907003	1080	0.907003	1173
0.908003	511	0.908001	700	0.908003	712	0.908003	983	0.908003	1040	0.908003	1120	0.908003	1168
0.909003	522	0.909001	743	0.909003	723	0.909003	935	0.909003	1086	0.909003	1073	0.909003	1213
0.910003	506	0.910001	747	0.910003	767	0.910003	943	0.910003	1058	0.910003	1036	0.910003	1221
0.911003	499	0.911001	717	0.911003	676	0.911003	960	0.911003	1092	0.911003	1101	0.911003	1161
0.912003	553	0.912001	723	0.912003	699	0.912003	973	0.912003	1043	0.912003	1049	0.912003	1184
0.913003	522	0.913001	689	0.913003	717	0.913003	980	0.913003	1021	0.913003	1090	0.913003	1199
0.914003	560	0.914001	733	0.914003	663	0.914003	962	0.914003	1040	0.914003	1029	0.914003	1187
0.915003	506	0.915001	648	0.915003	731	0.915003	1039	0.915003	1096	0.915003	1062	0.915003	1212
0.916003	477	0.916001	656	0.916003	750	0.916003	981	0.916003	1058	0.916003	1105	0.916003	1148
0.917003	498	0.917001	723	0.917003	680	0.917003	915	0.917003	1098	0.917003	1041	0.917003	1199
0.918003	533	0.918001	698	0.918003	702	0.918003	962	0.918003	1050	0.918003	1054	0.918003	1158
0.919003	481	0.919001	709	0.919003	736	0.919003	951	0.919003	1014	0.919003	1033	0.919003	1139
0.920003	496	0.920001	655	0.920003	657	0.920003	941	0.920003	1059	0.920003	1077	0.920003	1175
0.921003	537	0.921001	651	0.921003	683	0.921003	963	0.921003	1037	0.921003	1015	0.921003	1161
0.922003	545	0.922001	773	0.922003	720	0.922003	978	0.922003	1054	0.922003	1029	0.922003	1197
0.923003	555	0.923001	713	0.923003	694	0.923003	981	0.923003	984	0.923003	1065	0.923003	1108
0.924003	555	0.924001	717	0.924003	692	0.924003	987	0.924003	1071	0.924003	1063	0.924003	1200
0.925003	491	0.925001	730	0.925003	685	0.925003	999	0.925003	1021	0.925003	1054	0.925003	1158
0.926003	494	0.926001	736	0.926003	693	0.926003	985	0.926003	1090	0.926003	1091	0.926003	1207
0.927003	500	0.927001	703	0.927003	733	0.927003	970	0.927003	1060	0.927003	1069	0.927003	1147
0.928003	562	0.928001	680	0.928003	671	0.928003	1000	0.928003	1044	0.928003	1050	0.928003	1237
0.929003	558	0.929001	712	0.929003	705	0.929003	953	0.929003	1079	0.929003	1109	0.929003	1194
0.930003	531	0.930001	652	0.930003	717	0.930003	981	0.930003	1068	0.930003	1070	0.930003	1132
0.931003	543	0.931001	683	0.931003	698	0.931003	978	0.931003	1057	0.931003	1083	0.931003	1235
0.932003	539	0.932001	654	0.932003	729	0.932003	1023	0.932003	1030	0.932003	1036	0.932003	1133
0.933003	545	0.933001	674	0.933003	740	0.933003	966	0.933003	1073	0.933003	1082	0.933003	1153
0.934003	544	0.934001	666	0.934003	681	0.934003	1075	0.934003	984	0.934003	1097	0.934003	1168
0.935003	518	0.935001	615	0.935003	716	0.935003	1002	0.935003	984	0.935003	1071	0.935003	1190
0.936003	533	0.936001	657	0.936003	697	0.936003	963	0.936003	998	0.936003	1037	0.936003	1196
0.937003	532	0.937001	674	0.937003	742	0.937003	1009	0.937003	1066	0.937003	1182	0.937003	1236
0.938003	489	0.938002	653	0.938003	705	0.938003	933	0.938003	1039	0.938003	1120	0.938003	1160
0.939003	491	0.939002	658	0.939003	697	0.939003	980	0.939003	1057	0.939003	1154	0.939003	1212
0.940003	503	0.940002	711	0.940003	689	0.940003	992	0.940003	1036	0.940003	1112	0.940003	1148
0.941003	520	0.941002	626	0.941003	727	0.941003	983	0.941003	1013	0.941003	1118	0.941003	1187
0.942003	481	0.942002	680	0.942003	691	0.942003	1000	0.942003	1057	0.942003	1118	0.942003	1105
0.943003	516	0.943002	636	0.943003	683	0.943003	998	0.943003	1080	0.943003	1148	0.943003	1247
0.944003	487	0.944002	652	0.944003	699	0.944003	944	0.944003	1068	0.944003	1180	0.944003	1211
0.945003	485	0.945002	652	0.945003	716	0.945003	1034	0.945003	1035	0.945003	1139	0.945003	1201
0.946003	487	0.946002	609	0.946003	730	0.946003	973	0.946003	1066	0.946003	1142	0.946003	1174
0.947003	496	0.947002	626	0.947003	731	0.947003	981	0.947003	1095	0.947003	1113	0.947003	1207
0.948003	496	0.948002	572	0.948003	689	0.948003	953	0.948003	1068	0.948003	1024	0.948003	1238
0.949003	508	0.949002	626	0.949003	769	0.949003	1002	0.949003	1071	0.949003	1087	0.949003	1146
0.950003	489	0.950002	596	0.950003	763	0.950003	978	0.950003	1041	0.950003	1128	0.950003	1194
0.951003	504	0.951002	620	0.951003	803	0.951003	980	0.951003	1027	0.951003	1154	0.951003	1133
0.952003	499	0.952002	600	0.952003	783	0.952003	959	0.952003	1042	0.952003	1075	0.952003	1143
0.953003	517	0.953002	615	0.953003	734	0.953003	964	0.953003	1025	0.953003	1094	0.953003	1168
0.954003	487	0.954002	636	0.954003	783	0.954003	1002	0.954003	995	0.954003	1124	0.954003	1179
0.955003	484	0.955002	583	0.955003	799	0.955003	973	0.955003	1045	0.955003	1154	0.955003	1223
0.956003	504	0.956002	588	0.956003	756	0.956003	971	0.956003	1007	0.956003	1073	0.956003	1133
0.957003	453	0.957002	605	0.957003	730	0.957003	934	0.957003	1094	0.957003	1085	0.957003	1104
0.958003	506	0.958002	632	0.958003	730	0.958003	977	0.958003	1023	0.958003	1082	0.958003	1158
0.959003	504	0.959002	582	0.959003	758	0.959003	976	0.959003	1054	0.959003	1120	0.959003	1150
0.960003	460	0.960002	626	0.960003	768	0.960003	990	0.960003	1059	0.960003	1033	0.960003	1221
0.961003	462	0.961002	613	0.961003	726	0.961003	979	0.961003	1047	0.961003	1082	0.961003	1169
0.962003	547	0.962002	631	0.962003	766	0.962003	965	0.962003	1095	0.962003	1056	0.962003	1213
0.963003	492	0.963002	644	0.963003	755	0.963003	966	0.963003	1068	0.963003	1015	0.963003	1131
0.964003	485	0.964002	613	0.964003	722	0.964003	976	0.964003	1078	0.964003	1073	0.964003	1260
0.965003	512	0.965002	612	0.965003	807	0.965003	994	0.965003	1103	0.965003	1067	0.965003	1223
0.966003	517	0.966002	680	0.966003	830	0.966003	964	0.966003	1056	0.966003	1100	0.966003	1210
0.967003	492	0.967002	641	0.967003	837	0.967003	1011	0.967003	1054	0.967003	1099	0.967003	1213
0.968003	485	0.968002	645	0.968003	774	0.968003	948	0.968003	1107	0.968003	1060	0.968003	1165
0.969003	501	0.969002	635	0.969003	791	0.969003	965	0.969003	1082	0.969003	1171	0.969003	1168
0.970003	485	0.970002	621	0.970003	837	0.970003	979	0.970003	1078	0.970003	1090	0.970003	1207
0.971003	482	0.971002	601	0.971003	884	0.971003	934	0.971003	1037	0.971003	1089	0.971003	1204
0.972003	537	0.972002	621	0.972003	825	0.972003	958	0.972003	1063	0.972003	1076	0.972003	1226
0.973003	516	0.973002	682	0.973003	824	0.973003	963	0.973003	1016	0.973003	1082	0.973003	1216
0.974003	443	0.974002	680	0.974003	784	0.974003	909	0.974003	1039	0.974003	1099	0.974003	1210
0.975003	463	0.975002	679	0.975003	794	0.975003	912	0.975003	1083	0.975003	1061	0.975003	1172
0.976003	458	0.976002	677	0.976003	780	0.976003	914	0.976003	1048	0.976003	1068	0.976003	1193
0.977003	489	0.977002	672	0.977003	739	0.977003	1008	0.977003	1081	0.977003	1046	0.977003	1211
0.978003	470	0.978002	608	0.978003	699	0.978003	1012	0.978003	998	0.978003	1066	0.978003	1194
0.979003	499	0.979002	666	0.979003	732	0.979003	959	0.979003	1107	0.979003	1084	0.979003	1148
0.980003	509	0.980002	646	0.980003	757	0.980003	931	0.980003	1018	0.980003	1078	0.980003	1166
0.981003	512	0.981002	714	0.981003	760	0.981003	936	0.981003	1029	0.981003	1075	0.981003	1185
0.982003	508	0.982002	687	0.982003	743	0.982003	953	0.982003	1053	0.982003	1131	0.982003	1247
0.983003	510	0.983002	703	0.983003	690	0.983003	973	0.983003	1052	0.983003	1108	0.983003	1200
0.984003	479	0.984002	708	0.984003	709	0.984003	997	0.984003	1061	0.984003	1113	0.984003	1197
0.985003	453	0.985002	683	0.985003	728	0.985003	981	0.985003	1085	0.985003	1044	0.985003	1173
0.986003	474	0.986002	694	0.986003	730	0.986003	975	0.986003	1019	0.986003	1084	0.986003	1221
0.987003	487	0.987002	689	0.987003	718	0.987003	1012	0.987003	1052	0.987003	1074	0.987003	1146
0.988003	493	0.988002	723	0.988003	716	0.988003	969	0.988003	1049	0.988003	1060	0.988003	1183
0.989003	489	0.989002	707	0.989003	699	0.989003	985	0.989003	1070	0.989003	1104	0.989003	1146
0.990003	479	0.990002	730	0.990003	752	0.990003	961	0.990003	1070	0.990003	1031	0.990003	1190
0.991003	504	0.991002	767	0.991003	797	0.991003	950	0.991003	1055	0.991003	1069	0.991003	1200
0.992003	469	0.992002	743	0.992003	671	0.992003	942	0.992003	1071	0.992003	1120	0.992003	1178
0.993003	502	0.993002	754	0.993003	684	0.993003	953	0.993003	1028	0.993003	1041	0.993003	1245
0.994003	488	0.994002	729	0.994003	759	0.994003	996	0.994003	1138	0.994003	1094	0.994003	1180
0.995003	497	0.995002	771	0.995003	698	0.995003	933	0.995003	1081	0.995003	1061	0.995003	1186
0.996003	487	0.996002	741	0.996003	774	0.996003	970	0.996003	1046	0.996003	1134	0.996003	1200
0.997003	489	0.997002	667	0.997003	741	0.997003	972	0.997003	1071	0.997003	1069	0.997003	1177
0.998003	484	0.998002	706	0.998003	692	0.998003	1003	0.998003	1113	0.998003	1090	0.998003	1221
0.999003	506	0.999002	724	0.999003	645	0.999003	969	0.999003	1066	0.999003	1047	0.999003	1160
1	505	1	721	1	705	1	1043	1	1052	1	1113	1	1188
1.001	479	1.001	721	1.001	755	1.001	977	1.001	1094	1.001	1037	1.001	1206
1.002	487	1.002	702	1.002	717	1.002	1007	1.002	1058	1.002	1058	1.002	1179
1.003	534	1.003	658	1.003	721	1.003	1013	1.003	1068	1.003	1107	1.003	1142
1.004	542	1.004	659	1.004	688	1.004	1025	1.004	1079	1.004	1102	1.004	1161
1.005	477	1.005	684	1.005	676	1.005	968	1.005	1033	1.005	1115	1.005	1127
1.006	543	1.006	642	1.006	671	1.006	973	1.006	1030	1.006	1030	1.006	1189
1.007	494	1.007	691	1.007	714	1.007	1034	1.007	1083	1.007	1084	1.007	1191
1.008	509	1.008	686	1.008	721	1.008	984	1.008	1039	1.008	1068	1.008	1209
1.009	457	1.009	727	1.009	753	1.009	969	1.009	1013	1.009	1061	1.009	1165
1.01	485	1.01	705	1.01	720	1.01	1000	1.01	1063	1.01	995	1.01	1125
1.011	480	1.011	703	1.011	738	1.011	1003	1.011	1014	1.011	1118	1.011	1212
1.012	532	1.012	693	1.012	737	1.012	994	1.012	1094	1.012	1020	1.012	1222
1.013	499	1.013	791	1.013	739	1.013	988	1.013	1092	1.013	1112	1.013	1153
1.014	474	1.014	1009	1.014	727	1.014	1005	1.014	1082	1.014	1052	1.014	1210
1.015	493	1.015	1498	1.015	722	1.015	944	1.015	1063	1.015	1116	1.015	1180
1.016	548	1.016	2666	1.016	743	1.016	974	1.016	1015	1.016	1120	1.016	1200
1.017	492	1.017	5234	1.017	786	1.017	997	1.017	1002	1.017	1084	1.017	1193
1.018	514	1.018	8388	1.018	753	1.018	980	1.018	1025	1.018	1080	1.018	1149
1.019	499	1.019	10788	1.019	732	1.019	956	1.019	1054	1.019	1077	1.019	1179
1.02	529	1.02	11959	1.02	746	1.02	979	1.02	1117	1.02	1035	1.02	1190
1.021	495	1.021	12281	1.021	813	1.021	1001	1.021	1071	1.021	1079	1.021	1178
1.022	511	1.022	11977	1.022	723	1.022	952	1.022	1078	1.022	1122	1.022	1148
1.023	577	1.023	10778	1.023	750	1.023	945	1.023	1010	1.023	1077	1.023	1212
1.024	585	1.024	7639	1.024	754	1.024	977	1.024	1044	1.024	1047	1.024	1221
1.025	666	1.025	4275	1.025	733	1.025	1000	1.025	1001	1.025	1070	1.025	1177
1.026	737	1.026	2024	1.026	754	1.026	994	1.026	1083	1.026	1148	1.026	1150
1.027	692	1.027	1060	1.027	804	1.027	970	1.027	1064	1.027	1107	1.027	1185
1.028	845	1.028	785	1.028	728	1.028	995	1.028	1069	1.028	1121	1.028	1174
1.029	1186	1.029	715	1.029	775	1.029	996	1.029	1080	1.029	1246	1.029	1184
1.03	1513	1.03	686	1.03	773	1.03	1007	1.03	1120	1.03	1470	1.03	1227
1.031	920	1.031	646	1.031	820	1.031	933	1.031	1093	1.031	1617	1.031	1192
1.032	730	1.032	701	1.032	745	1.032	978	1.032	1013	1.032	1583	1.032	1227
1.033	792	1.033	618	1.033	793	1.033	1037	1.033	1084	1.033	1479	1.033	1186
1.034	664	1.034	642	1.034	773	1.034	1018	1.034	1024	1.034	1305	1.034	1225
1.035	556	1.035	656	1.035	799	1.035	920	1.035	1054	1.035	1228	1.035	1175
1.036	554	1.036	652	1.036	742	1.036	926	1.036	1044	1.036	1310	1.036	1186
1.037	586	1.037	658	1.037	783	1.037	938	1.037	1000	1.037	1321	1.037	1154
1.038	536	1.038	648	1.038	721	1.038	1000	1.038	1042	1.038	1336	1.038	1183
1.039	542	1.039	674	1.039	696	1.039	960	1.039	1040	1.039	1380	1.039	1191
1.04	517	1.04	645	1.04	762	1.04	1015	1.04	991	1.04	1281	1.04	1187
1.041	583	1.041	616	1.041	731	1.041	1010	1.041	1080	1.041	1218	1.041	1223
1.042	532	1.042	595	1.042	708	1.042	994	1.042	1073	1.042	1142	1.042	1248
1.043	540	1.043	642	1.043	739	1.043	987	1.043	1103	1.043	1123	1.043	1188
1.044	540	1.044	646	1.044	751	1.044	914	1.044	1086	1.044	1044	1.044	1183
1.045	506	1.045	649	1.045	745	1.045	992	1.045	1046	1.045	1100	1.045	1157
1.046	533	1.046	625	1.046	806	1.046	996	1.046	1064	1.046	1079	1.046	1180
1.047	534	1.047	610	1.047	975	1.047	984	1.047	1048	1.047	1110	1.047	1168
1.048	524	1.048	654	1.048	1027	1.048	963	1.048	1066	1.048	1108	1.048	1149
1.049	499	1.049	638	1.049	1131	1.049	952	1.049	1050	1.049	1082	1.049	1142
1.05	526	1.05	593	1.05	1398	1.05	964	1.05	1092	1.05	1107	1.05	1169
1.051	561	1.051	623	1.051	1772	1.051	982	1.051	1033	1.051	1141	1.051	1120
1.052	491	1.052	631	1.052	2152	1.052	943	1.052	1055	1.052	1106	1.052	1206
1.053	563	1.053	661	1.053	2637	1.053	938	1.053	1107	1.053	1086	1.053	1190
1.054	501	1.054	626	1.054	3183	1.054	953	1.054	1057	1.054	1079	1.054	1145
1.055	508	1.055	652	1.055	3222	1.055	1006	1.055	996	1.055	1074	1.055	1196
1.056	536	1.056	633	1.056	3089	1.056	956	1.056	1058	1.056	1089	1.056	1193
1.057	499	1.057	629	1.057	2607	1.057	893	1.057	1056	1.057	1043	1.057	1239
1.058	502	1.058	641	1.058	1803	1.058	957	1.058	960	1.058	1065	1.058	1157
1.059	486	1.059	626	1.059	1277	1.059	922	1.059	1023	1.059	1015	1.059	1146
1.06	526	1.06	650	1.06	1156	1.06	997	1.06	1022	1.06	1087	1.06	1231
1.061	458	1.061	644	1.061	933	1.061	943	1.061	1043	1.061	1062	1.061	1206
1.062	510	1.062	664	1.062	824	1.062	1031	1.062	1000	1.062	1074	1.062	1177
1.063	480	1.063	607	1.063	765	1.063	996	1.063	1027	1.063	1087	1.063	1152
1.064	501	1.064	627	1.064	742	1.064	1002	1.064	1043	1.064	1031	1.064	1180
1.065	511	1.065	670	1.065	775	1.065	994	1.065	1071	1.065	1069	1.065	1160
1.066	485	1.066	629	1.066	741	1.066	1040	1.066	1015	1.066	1096	1.066	1172
1.067	539	1.067	647	1.067	805	1.067	983	1.067	1054	1.067	1069	1.067	1148
1.068	517	1.068	673	1.068	795	1.068	972	1.068	1010	1.068	1082	1.068	1150
1.069	552	1.069	650	1.069	851	1.069	936	1.069	1052	1.069	1086	1.069	1202
1.07	495	1.07	641	1.07	884	1.07	981	1.07	1031	1.07	1090	1.07	1155
1.071	539	1.071	641	1.071	818	1.071	1001	1.071	1049	1.071	1069	1.071	1180
1.072	538	1.072	585	1.072	854	1.072	966	1.072	1096	1.072	1091	1.072	1159
1.073	531	1.073	616	1.073	874	1.073	897	1.073	1072	1.073	1153	1.073	1184
1.074	550	1.074	629	1.074	808	1.074	969	1.074	1088	1.074	1042	1.074	1199
1.075	500	1.075	602	1.075	794	1.075	959	1.075	1052	1.075	1087	1.075	1189
1.076	495	1.076	609	1.076	774	1.076	1008	1.076	1040	1.076	1049	1.076	1197
1.077	486	1.077	633	1.077	778	1.077	1020	1.077	1009	1.077	1036	1.077	1171
1.078	521	1.078	626	1.078	750	1.078	928	1.078	1080	1.078	1111	1.078	1209
1.079	480	1.079	648	1.079	774	1.079	1019	1.079	1071	1.079	1082	1.079	1209
1.08	503	1.08	640	1.08	766	1.08	961	1.08	1062	1.08	1093	1.08	1148
1.081	454	1.081	670	1.081	756	1.081	965	1.081	1032	1.081	1109	1.081	1225
1.082	479	1.082	672	1.082	753	1.082	965	1.082	1056	1.082	1069	1.082	1225
1.083	543	1.083	640	1.083	715	1.083	960	1.083	1048	1.083	1081	1.083	1212
1.084	508	1.084	589	1.084	712	1.084	965	1.084	1059	1.084	1101	1.084	1227
1.085	517	1.085	628	1.085	720	1.085	945	1.085	1027	1.085	1065	1.085	1211
1.086	536	1.086	637	1.086	740	1.086	1035	1.086	1101	1.086	1066	1.086	1228
1.087	525	1.087	652	1.087	692	1.087	989	1.087	1048	1.087	1069	1.087	1184
1.088	514	1.088	606	1.088	689	1.088	946	1.088	1106	1.088	1053	1.088	1259
1.089	492	1.089	644	1.089	736	1.089	1014	1.089	1120	1.089	1132	1.089	1149
1.09	564	1.09	667	1.09	706	1.09	1000	1.09	1062	1.09	1058	1.09	1212
1.091	507	1.091	627	1.091	721	1.091	934	1.091	1064	1.091	1158	1.091	1194
1.092	491	1.092	587	1.092	669	1.092	1018	1.092	1094	1.092	1286	1.092	1139
1.093	498	1.093	623	1.093	684	1.093	991	1.093	1057	1.093	1160	1.093	1182
1.094	523	1.094	643	1.094	686	1.094	1015	1.094	1050	1.094	1105	1.094	1157
1.095	520	1.095	619	1.095	702	1.095	965	1.095	1081	1.095	1119	1.095	1212
1.096	496	1.096	674	1.096	723	1.096	967	1.096	1069	1.096	1031	1.096	1174
1.097	500	1.097	625	1.097	729	1.097	960	1.097	1007	1.097	1086	1.097	1204
1.098	485	1.098	626	1.098	723	1.098	905	1.098	1030	1.098	1078	1.098	1178
1.099	506	1.099	638	1.099	686	1.099	968	1.099	1109	1.099	1083	1.099	1169
1.1	519	1.1	608	1.1	750	1.1	950	1.1	1093	1.1	1057	1.1	1181
1.101	508	1.101	593	1.101	664	1.101	942	1.101	1083	1.101	1089	1.101	1241
1.102	498	1.102	652	1.102	771	1.102	993	1.102	1105	1.102	1049	1.102	1151
1.103	502	1.103	578	1.103	683	1.103	998	1.103	1064	1.103	1089	1.103	1148
1.104	511	1.104	673	1.104	657	1.104	987	1.104	1114	1.104	1122	1.104	1141
1.105	489	1.105	642	1.105	699	1.105	976	1.105	1025	1.105	1065	1.105	1240
1.106	532	1.106	650	1.106	784	1.106	959	1.106	979	1.106	1131	1.106	1224
1.107	502	1.107	656	1.107	738	1.107	976	1.107	1041	1.107	1098	1.107	1232
1.108	530	1.108	597	1.108	686	1.108	945	1.108	1040	1.108	1090	1.108	1186
1.109	508	1.109	639	1.109	699	1.109	1031	1.109	1088	1.109	1106	1.109	1200
1.11	511	1.11	624	1.11	797	1.11	1004	1.11	1067	1.11	1089	1.11	1262
1.111	534	1.111	614	1.111	729	1.111	978	1.111	1052	1.111	1112	1.111	1234
1.112	501	1.112	634	1.112	718	1.112	935	1.112	1031	1.112	1087	1.112	1196
1.113	520	1.113	589	1.113	717	1.113	976	1.113	1052	1.113	1053	1.113	1169
1.114	487	1.114	601	1.114	713	1.114	1031	1.114	1043	1.114	1091	1.114	1261
1.115	511	1.115	597	1.115	724	1.115	924	1.115	1106	1.115	1095	1.115	1277
1.116	499	1.116	618	1.116	714	1.116	936	1.116	1057	1.116	1101	1.116	1171
1.117	504	1.117	594	1.117	736	1.117	914	1.117	1019	1.117	1097	1.117	1164
1.118	498	1.118	604	1.118	706	1.118	932	1.118	1073	1.118	1085	1.118	1137
1.119	473	1.119	606	1.119	741	1.119	946	1.119	1063	1.119	1104	1.119	1236
1.12	530	1.12	628	1.12	673	1.12	936	1.12	1004	1.12	1119	1.12	1205
1.121	499	1.121	612	1.121	751	1.121	972	1.121	1045	1.121	1105	1.121	1170
1.122	479	1.122	631	1.122	724	1.122	955	1.122	1068	1.122	1118	1.122	1214
1.123	499	1.123	584	1.123	671	1.123	942	1.123	1016	1.123	1112	1.123	1153
1.124	547	1.124	631	1.124	705	1.124	932	1.124	1070	1.124	1153	1.124	1180
1.125	686	1.125	605	1.125	733	1.125	953	1.125	1044	1.125	1115	1.125	1195
1.126	708	1.126	623	1.126	767	1.126	1006	1.126	1065	1.126	1102	1.126	1227
1.127	1068	1.127	627	1.127	736	1.127	956	1.127	1060	1.127	1087	1.127	1171
1.128	1438	1.128	648	1.128	755	1.128	926	1.128	1063	1.128	1045	1.128	1192
1.129	1484	1.129	661	1.129	764	1.129	992	1.129	1051	1.129	1061	1.129	1188
1.13	1491	1.13	686	1.13	723	1.13	956	1.13	1083	1.13	1018	1.13	1152
1.131	1139	1.131	739	1.131	724	1.131	949	1.131	1064	1.131	1040	1.131	1256
1.132	869	1.132	758	1.132	730	1.132	954	1.132	1047	1.132	1114	1.132	1154
1.133	642	1.133	790	1.133	733	1.133	982	1.133	1053	1.133	1030	1.133	1215
1.134	551	1.134	803	1.134	729	1.134	964	1.134	986	1.134	1087	1.134	1204
1.135	499	1.135	809	1.135	743	1.135	991	1.135	1054	1.135	1084	1.135	1226
1.136	548	1.136	866	1.136	754	1.136	986	1.136	1031	1.136	1052	1.136	1189
1.137	502	1.137	956	1.137	732	1.137	953	1.137	1102	1.137	1096	1.137	1240
1.138	473	1.138	992	1.138	729	1.138	920	1.138	1067	1.138	1041	1.138	1128
1.139	542	1.139	1108	1.139	710	1.139	964	1.139	1054	1.139	1132	1.139	1210
1.14	494	1.14	1143	1.14	706	1.14	942	1.14	1062	1.14	1085	1.14	1124
1.141	516	1.141	1168	1.141	763	1.141	938	1.141	1072	1.141	1125	1.141	1174
1.142	484	1.142	1214	1.142	703	1.142	1010	1.142	1029	1.142	1100	1.142	1211
1.143	517	1.143	1179	1.143	697	1.143	1011	1.143	1063	1.143	1122	1.143	1171
1.144	508	1.144	1104	1.144	744	1.144	962	1.144	1027	1.144	1058	1.144	1190
1.145	505	1.145	1025	1.145	736	1.145	961	1.145	1006	1.145	1085	1.145	1218
1.146	490	1.146	953	1.146	689	1.146	1004	1.146	1050	1.146	1049	1.146	1176
1.147	511	1.147	891	1.147	700	1.147	977	1.147	1105	1.147	1062	1.147	1183
1.148	552	1.148	798	1.148	725	1.148	1014	1.148	1080	1.148	1057	1.148	1231
1.149	505	1.149	768	1.149	718	1.149	987	1.149	1025	1.149	1069	1.149	1209
1.15	543	1.15	737	1.15	783	1.15	1057	1.15	1068	1.15	1059	1.15	1233
1.151	539	1.151	690	1.151	718	1.151	982	1.151	1105	1.151	1096	1.151	1147
1.152	545	1.152	660	1.152	716	1.152	968	1.152	1031	1.152	1054	1.152	1215
1.153	509	1.153	637	1.153	745	1.153	1025	1.153	1044	1.153	1091	1.153	1235
1.154	531	1.154	626	1.154	724	1.154	1056	1.154	1047	1.154	1106	1.154	1155
1.155	547	1.155	703	1.155	746	1.155	977	1.155	1051	1.155	1041	1.155	1150
1.156	621	1.156	623	1.156	764	1.156	981	1.156	1042	1.156	1093	1.156	1133
1.157	673	1.157	705	1.157	745	1.157	945	1.157	1074	1.157	1080	1.157	1167
1.158	850	1.158	628	1.158	779	1.158	951	1.158	1082	1.158	1109	1.158	1151
1.159	1144	1.159	683	1.159	769	1.159	1009	1.159	1034	1.159	1115	1.159	1149
1.16	1772	1.16	671	1.16	791	1.16	985	1.16	1107	1.16	1072	1.16	1147
1.161	2960	1.161	646	1.161	717	1.161	905	1.161	1046	1.161	1126	1.161	1161
1.162	4576	1.162	562	1.162	749	1.162	987	1.162	1019	1.162	1143	1.162	1201
1.163	6741	1.163	602	1.163	762	1.163	971	1.163	1070	1.163	1076	1.163	1175
1.164	9329	1.164	643	1.164	777	1.164	1006	1.164	1042	1.164	1029	1.164	1166
1.165	10598	1.165	663	1.165	760	1.165	943	1.165	1044	1.165	1118	1.165	1177
1.166	11062	1.166	642	1.166	757	1.166	938	1.166	1080	1.166	1093	1.166	1149
1.167	11140	1.167	648	1.167	827	1.167	963	1.167	1057	1.167	1096	1.167	1183
1.168	10708	1.168	659	1.168	812	1.168	1022	1.168	1075	1.168	1077	1.168	1143
1.169	9306	1.169	635	1.169	803	1.169	1029	1.169	1065	1.169	1079	1.169	1182
1.17	6789	1.17	650	1.17	742	1.17	1032	1.17	1043	1.17	1078	1.17	1208
1.171	4320	1.171	630	1.171	783	1.171	1023	1.171	1077	1.171	1047	1.171	1180
1.172	2375	1.172	645	1.172	770	1.172	1022	1.172	989	1.172	1069	1.172	1241
1.173	1588	1.173	624	1.173	791	1.173	1048	1.173	1047	1.173	1083	1.173	1169
1.174	1000	1.174	634	1.174	819	1.174	1027	1.174	1065	1.174	1105	1.174	1142
1.175	739	1.175	585	1.175	729	1.175	1054	1.175	1102	1.175	1059	1.175	1246
1.176	552	1.176	630	1.176	761	1.176	1034	1.176	1095	1.176	1068	1.176	1156
1.177	527	1.177	626	1.177	766	1.177	1065	1.177	1085	1.177	1070	1.177	1174
1.178	528	1.178	562	1.178	788	1.178	1026	1.178	1164	1.178	1056	1.178	1201
1.179	483	1.179	597	1.179	771	1.179	1031	1.179	1125	1.179	1043	1.179	1231
1.18	513	1.18	547	1.18	756	1.18	1043	1.18	1152	1.18	1087	1.18	1183
1.181	480	1.181	606	1.181	729	1.181	1016	1.181	1218	1.181	1139	1.181	1177
1.182	489	1.182	588	1.182	769	1.182	1030	1.182	1135	1.182	1110	1.182	1221
1.183	510	1.183	609	1.183	746	1.183	972	1.183	1155	1.183	1070	1.183	1190
1.184	435	1.184	618	1.184	767	1.184	1016	1.184	1153	1.184	1087	1.184	1200
1.185	498	1.185	597	1.185	793	1.185	946	1.185	1092	1.185	1087	1.185	1247
1.186	522	1.186	613	1.186	745	1.186	985	1.186	1145	1.186	1052	1.186	1205
1.187	486	1.187	634	1.187	714	1.187	926	1.187	1041	1.187	1088	1.187	1183
1.188	543	1.188	609	1.188	754	1.188	946	1.188	997	1.188	1123	1.188	1199
1.189	536	1.189	599	1.189	737	1.189	992	1.189	1075	1.189	1072	1.189	1173
1.19	519	1.19	590	1.19	753	1.19	986	1.19	1052	1.19	1170	1.19	1151
1.191	493	1.191	599	1.191	778	1.191	1050	1.191	1029	1.191	1091	1.191	1208
1.192	474	1.192	598	1.192	857	1.192	1019	1.192	1029	1.192	1100	1.192	1198
1.193	480	1.193	582	1.193	913	1.193	985	1.193	1083	1.193	1097	1.193	1155
1.194	504	1.194	621	1.194	1129	1.194	1024	1.194	1051	1.194	1101	1.194	1178
1.195	514	1.195	576	1.195	1506	1.195	990	1.195	1027	1.195	1090	1.195	1195
1.196	532	1.196	603	1.196	2304	1.196	1029	1.196	1076	1.196	1068	1.196	1212
1.197	492	1.197	635	1.197	2937	1.197	995	1.197	1048	1.197	1069	1.197	1180
1.198	486	1.198	602	1.198	4011	1.198	958	1.198	1009	1.198	1043	1.198	1222
1.199	499	1.199	611	1.199	4647	1.199	952	1.199	1058	1.199	1062	1.199	1154
1.2	458	1.2	612	1.2	4982	1.2	1044	1.2	1045	1.2	1018	1.2	1078
1.201	511	1.201	516	1.201	4451	1.201	998	1.201	1103	1.201	1101	1.201	1216
1.202	503	1.202	569	1.202	3518	1.202	1019	1.202	994	1.202	1105	1.202	1155
1.203	509	1.203	609	1.203	2846	1.203	958	1.203	995	1.203	1011	1.203	1197
1.204	549	1.204	566	1.204	2047	1.204	1002	1.204	1046	1.204	1017	1.204	1177
1.205	575	1.205	560	1.205	1464	1.205	980	1.205	1020	1.205	1091	1.205	1138
1.206	535	1.206	616	1.206	1137	1.206	1025	1.206	1035	1.206	1076	1.206	1179
1.207	518	1.207	594	1.207	967	1.207	973	1.207	1113	1.207	1107	1.207	1235
1.208	511	1.208	617	1.208	946	1.208	940	1.208	1069	1.208	1115	1.208	1173
1.209	546	1.209	597	1.209	915	1.209	1039	1.209	1042	1.209	1120	1.209	1167
1.21	518	1.21	586	1.21	887	1.21	1012	1.21	1035	1.21	1078	1.21	1177
1.211	501	1.211	568	1.211	960	1.211	969	1.211	1058	1.211	1081	1.211	1156
1.212	516	1.212	585	1.212	1002	1.212	980	1.212	1100	1.212	1109	1.212	1227
1.213	521	1.213	612	1.213	1024	1.213	960	1.213	1046	1.213	1070	1.213	1200
1.214	481	1.214	571	1.214	1004	1.214	965	1.214	1064	1.214	1014	1.214	1206
1.215	528	1.215	608	1.215	976	1.215	1030	1.215	1071	1.215	1082	1.215	1217
1.216	533	1.216	592	1.216	849	1.216	950	1.216	1005	1.216	1052	1.216	1168
1.217	503	1.217	615	1.217	908	1.217	1041	1.217	1057	1.217	1071	1.217	1174
1.218	523	1.218	624	1.218	930	1.218	964	1.218	1117	1.218	1041	1.218	1156
1.219	496	1.219	606	1.219	862	1.219	982	1.219	1112	1.219	1161	1.219	1193
1.22	519	1.22	579	1.22	814	1.22	967	1.22	1031	1.22	1041	1.22	1168
1.221	487	1.221	605	1.221	790	1.221	931	1.221	1096	1.221	1060	1.221	1227
1.222	501	1.222	595	1.222	790	1.222	1001	1.222	1070	1.222	1114	1.222	1126
1.223	491	1.223	607	1.223	764	1.223	973	1.223	1058	1.223	1049	1.223	1235
1.224	528	1.224	578	1.224	809	1.224	931	1.224	1013	1.224	1085	1.224	1174
1.225	563	1.225	624	1.225	734	1.225	937	1.225	1080	1.225	1052	1.225	1228
1.226	571	1.226	619	1.226	774	1.226	968	1.226	1071	1.226	1108	1.226	1214
1.227	550	1.227	627	1.227	748	1.227	957	1.227	1075	1.227	1093	1.227	1261
1.228	571	1.228	574	1.228	729	1.228	998	1.228	1085	1.228	1042	1.228	1155
1.229	605	1.229	648	1.229	767	1.229	967	1.229	1082	1.229	1100	1.229	1237
1.23	596	1.23	571	1.23	799	1.23	983	1.23	1091	1.23	1082	1.23	1230
1.231	635	1.231	622	1.231	732	1.231	937	1.231	1019	1.231	1076	1.231	1164
1.232	630	1.232	601	1.232	694	1.232	999	1.232	1107	1.232	1081	1.232	1220
1.233	629	1.233	585	1.233	712	1.233	952	1.233	1059	1.233	1115	1.233	1155
1.234	639	1.234	611	1.234	717	1.234	989	1.234	1076	1.234	1062	1.234	1224
1.235	680	1.235	634	1.235	688	1.235	940	1.235	1069	1.235	1068	1.235	1173
1.236	655	1.236	610	1.236	751	1.236	991	1.236	1114	1.236	1077	1.236	1163
1.237	636	1.237	599	1.237	714	1.237	994	1.237	1119	1.237	1062	1.237	1188
1.238	640	1.238	580	1.238	774	1.238	940	1.238	1175	1.238	1107	1.238	1201
1.239	635	1.239	597	1.239	759	1.239	971	1.239	1172	1.239	1103	1.239	1173
1.24	623	1.24	599	1.24	740	1.24	963	1.24	1169	1.24	1001	1.24	1224
1.241	704	1.241	573	1.241	752	1.241	978	1.241	1244	1.241	1095	1.241	1165
1.242	676	1.242	628	1.242	696	1.242	944	1.242	1259	1.242	1073	1.242	1191
1.243	729	1.243	554	1.243	722	1.243	991	1.243	1262	1.243	1070	1.243	1151
1.244	755	1.244	610	1.244	700	1.244	1020	1.244	1239	1.244	1101	1.244	1227
1.245	760	1.245	633	1.245	711	1.245	977	1.245	1180	1.245	1064	1.245	1171
1.246	748	1.246	593	1.246	729	1.246	1019	1.246	1088	1.246	1011	1.246	1136
1.247	817	1.247	606	1.247	698	1.247	974	1.247	1119	1.247	1043	1.247	1126
1.248	803	1.248	615	1.248	739	1.248	945	1.248	1076	1.248	1045	1.248	1215
1.249	834	1.249	538	1.249	721	1.249	933	1.249	1111	1.249	1036	1.249	1129
1.25	891	1.25	591	1.25	759	1.25	950	1.25	1030	1.25	1064	1.25	1182
1.251	876	1.251	575	1.251	762	1.251	985	1.251	1013	1.251	1081	1.251	1152
1.252	878	1.252	557	1.252	786	1.252	1000	1.252	1068	1.252	1100	1.252	1184
1.253	919	1.253	609	1.253	754	1.253	1022	1.253	1073	1.253	1064	1.253	1161
1.254	965	1.254	538	1.254	740	1.254	1001	1.254	1058	1.254	1024	1.254	1189
1.255	1037	1.255	593	1.255	746	1.255	1047	1.255	1100	1.255	1149	1.255	1179
1.256	1120	1.256	610	1.256	774	1.256	1177	1.256	1062	1.256	1147	1.256	1108
1.257	1140	1.257	604	1.257	704	1.257	1132	1.257	1040	1.257	1106	1.257	1142
1.258	1113	1.258	626	1.258	742	1.258	1286	1.258	1067	1.258	1071	1.258	1196
1.259	1036	1.259	609	1.259	783	1.259	1505	1.259	1034	1.259	1006	1.259	1264
1.26	1050	1.26	569	1.26	754	1.26	1902	1.26	1025	1.26	1113	1.26	1168
1.261	943	1.261	595	1.261	682	1.261	2339	1.261	1097	1.261	1096	1.261	1181
1.262	884	1.262	630	1.262	768	1.262	3097	1.262	1099	1.262	1065	1.262	1151
1.263	878	1.263	611	1.263	786	1.263	3841	1.263	1054	1.263	1056	1.263	1236
1.264	799	1.264	560	1.264	782	1.264	4112	1.264	1061	1.264	1055	1.264	1177
1.265	807	1.265	594	1.265	744	1.265	5801	1.265	1103	1.265	1069	1.265	1198
1.266	803	1.266	632	1.266	776	1.266	7471	1.266	1029	1.266	1061	1.266	1179
1.267	783	1.267	598	1.267	739	1.267	6808	1.267	1032	1.267	1100	1.267	1189
1.268	777	1.268	598	1.268	712	1.268	4890	1.268	1062	1.268	1119	1.268	1273
1.269	797	1.269	597	1.269	718	1.269	3610	1.269	1068	1.269	1059	1.269	1224
1.27	742	1.27	622	1.27	731	1.27	2227	1.27	1044	1.27	1084	1.27	1213
1.271	727	1.271	588	1.271	703	1.271	1582	1.271	1070	1.271	1054	1.271	1191
1.272	664	1.272	557	1.272	714	1.272	1329	1.272	1038	1.272	1113	1.272	1177
1.273	651	1.273	579	1.273	724	1.273	1167	1.273	1056	1.273	1009	1.273	1218
1.274	687	1.274	617	1.274	704	1.274	979	1.274	1101	1.274	1048	1.274	1187
1.275	716	1.275	650	1.275	712	1.275	1003	1.275	1080	1.275	1073	1.275	1157
1.276	728	1.276	597	1.276	776	1.276	963	1.276	1053	1.276	1084	1.276	1107
1.277	669	1.277	620	1.277	695	1.277	941	1.277	1081	1.277	1042	1.277	1200
1.278	696	1.278	599	1.278	725	1.278	1048	1.278	1073	1.278	1055	1.278	1173
1.279	686	1.279	621	1.279	640	1.279	1036	1.279	1087	1.279	1090	1.279	1176
1.28	607	1.28	621	1.28	720	1.28	954	1.28	1082	1.28	1073	1.28	1122
1.281	680	1.281	629	1.281	705	1.281	1006	1.281	1050	1.281	1101	1.281	1174
1.282	664	1.282	600	1.282	799	1.282	967	1.282	1060	1.282	1179	1.282	1174
1.283	687	1.283	540	1.283	736	1.283	1001	1.283	1139	1.283	1119	1.283	1168
1.284	662	1.284	643	1.284	740	1.284	960	1.284	1098	1.284	1191	1.284	1204
1.285	695	1.285	597	1.285	753	1.285	950	1.285	1129	1.285	1064	1.285	1277
1.286	646	1.286	618	1.286	728	1.286	1002	1.286	1060	1.286	1093	1.286	1203
1.287	686	1.287	574	1.287	742	1.287	1007	1.287	1023	1.287	1083	1.287	1154
1.288	664	1.288	625	1.288	725	1.288	1043	1.288	1027	1.288	1078	1.288	1236
1.289	645	1.289	552	1.289	708	1.289	1003	1.289	1082	1.289	1055	1.289	1214
1.29	655	1.29	609	1.29	691	1.29	972	1.29	1043	1.29	1123	1.29	1214
1.291	677	1.291	659	1.291	750	1.291	942	1.291	1119	1.291	1087	1.291	1182
1.292	670	1.292	605	1.292	764	1.292	993	1.292	1034	1.292	1088	1.292	1189
1.293	694	1.293	608	1.293	764	1.293	927	1.293	1047	1.293	1113	1.293	1235
1.294	686	1.294	591	1.294	701	1.294	1016	1.294	1088	1.294	1084	1.294	1214
1.295	608	1.295	636	1.295	742	1.295	993	1.295	1151	1.295	1087	1.295	1222
1.296	659	1.296	623	1.296	752	1.296	957	1.296	1093	1.296	1109	1.296	1157
1.297	608	1.297	611	1.297	767	1.297	983	1.297	1068	1.297	1061	1.297	1199
1.298	601	1.298	608	1.298	853	1.298	950	1.298	1030	1.298	1063	1.298	1219
1.299	633	1.299	601	1.299	869	1.299	960	1.299	1132	1.299	1052	1.299	1187
1.3	596	1.3	633	1.3	932	1.3	991	1.3	1106	1.3	1104	1.3	1278
1.301	537	1.301	687	1.301	983	1.301	920	1.301	1112	1.301	1072	1.301	1246
1.302	619	1.302	621	1.302	978	1.302	966	1.302	1090	1.302	1062	1.302	1151
1.303	534	1.303	643	1.303	1095	1.303	969	1.303	1069	1.303	1090	1.303	1210
1.304	591	1.304	613	1.304	1170	1.304	977	1.304	1069	1.304	1086	1.304	1134
1.305	586	1.305	629	1.305	1241	1.305	961	1.305	1113	1.305	1049	1.305	1172
1.306	595	1.306	649	1.306	1243	1.306	1038	1.306	1110	1.306	1014	1.306	1212
1.307	580	1.307	634	1.307	1247	1.307	960	1.307	1236	1.307	1080	1.307	1122
1.308	588	1.308	610	1.308	1274	1.308	1017	1.308	1203	1.308	1068	1.308	1174
1.309	525	1.309	633	1.309	1332	1.309	986	1.309	1268	1.309	1153	1.309	1166
1.31	548	1.31	631	1.31	1240	1.31	957	1.31	1277	1.31	1022	1.31	1220
1.311	507	1.311	662	1.311	1166	1.311	1004	1.311	1326	1.311	1086	1.311	1215
1.312	555	1.312	627	1.312	1097	1.312	944	1.312	1346	1.312	1001	1.312	1175
1.313	533	1.313	663	1.313	1057	1.313	970	1.313	1322	1.313	1046	1.313	1210
1.314	570	1.314	650	1.314	952	1.314	991	1.314	1262	1.314	1074	1.314	1173
1.315	534	1.315	662	1.315	953	1.315	961	1.315	1229	1.315	1063	1.315	1185
1.316	603	1.316	640	1.316	875	1.316	961	1.316	1177	1.316	1063	1.316	1218
1.317	541	1.317	666	1.317	826	1.317	959	1.317	1149	1.317	1036	1.317	1186
1.318	551	1.318	632	1.318	802	1.318	969	1.318	1114	1.318	1081	1.318	1180
1.319	518	1.319	686	1.319	825	1.319	965	1.319	1146	1.319	1071	1.319	1204
1.32	546	1.32	669	1.32	744	1.32	955	1.32	1077	1.32	1047	1.32	1182
1.321	510	1.321	660	1.321	778	1.321	1007	1.321	1076	1.321	1077	1.321	1189
1.322	523	1.322	650	1.322	763	1.322	956	1.322	1075	1.322	1129	1.322	1209
1.323	534	1.323	629	1.323	758	1.323	993	1.323	1082	1.323	1100	1.323	1163
1.324	559	1.324	631	1.324	722	1.324	919	1.324	1102	1.324	1102	1.324	1215
1.325	545	1.325	623	1.325	652	1.325	949	1.325	1040	1.325	1084	1.325	1178
1.326	517	1.326	613	1.326	733	1.326	958	1.326	1089	1.326	1137	1.326	1210
1.327	527	1.327	631	1.327	701	1.327	972	1.327	1043	1.327	1034	1.327	1214
1.328	520	1.328	588	1.328	688	1.328	1016	1.328	1000	1.328	1096	1.328	1111
1.329	502	1.329	602	1.329	691	1.329	1004	1.329	1064	1.329	1095	1.329	1183
1.33	490	1.33	617	1.33	752	1.33	983	1.33	1039	1.33	1107	1.33	1240
1.331	507	1.331	591	1.331	692	1.331	1026	1.331	1053	1.331	1117	1.331	1210
1.332	508	1.332	634	1.332	705	1.332	1066	1.332	1123	1.332	1080	1.332	1225
1.333	491	1.333	603	1.333	737	1.333	998	1.333	1045	1.333	1100	1.333	1195
1.334	494	1.334	584	1.334	725	1.334	1030	1.334	1025	1.334	1045	1.334	1199
1.335	543	1.335	579	1.335	677	1.335	1005	1.335	1047	1.335	1111	1.335	1187
1.336	496	1.336	624	1.336	709	1.336	1039	1.336	1107	1.336	1035	1.336	1203
1.337	517	1.337	591	1.337	759	1.337	1018	1.337	997	1.337	1103	1.337	1188
1.338	550	1.338	654	1.338	690	1.338	945	1.338	1029	1.338	1091	1.338	1216
1.339	489	1.339	592	1.339	714	1.339	985	1.339	1037	1.339	1089	1.339	1228
1.34	458	1.34	591	1.34	688	1.34	966	1.34	1072	1.34	1103	1.34	1217
1.341	490	1.341	646	1.341	657	1.341	1010	1.341	1082	1.341	1099	1.341	1239
1.342	497	1.342	627	1.342	705	1.342	1008	1.342	1073	1.342	1061	1.342	1144
1.343	519	1.343	605	1.343	698	1.343	960	1.343	1014	1.343	1123	1.343	1233
1.344	516	1.344	610	1.344	740	1.344	983	1.344	1059	1.344	986	1.344	1222
1.345	495	1.345	580	1.345	781	1.345	975	1.345	1025	1.345	1119	1.345	1157
1.346	480	1.346	612	1.346	752	1.346	995	1.346	1031	1.346	1104	1.346	1184
1.347	477	1.347	606	1.347	723	1.347	985	1.347	1039	1.347	1140	1.347	1164
1.348	485	1.348	624	1.348	742	1.348	910	1.348	988	1.348	1049	1.348	1177
1.349	519	1.349	552	1.349	752	1.349	943	1.349	1098	1.349	1058	1.349	1186
1.35	527	1.35	596	1.35	762	1.35	940	1.35	1024	1.35	1089	1.35	1200
1.351	536	1.351	592	1.351	824	1.351	986	1.351	1062	1.351	1112	1.351	1205
1.352	505	1.352	663	1.352	764	1.352	1010	1.352	1122	1.352	1113	1.352	1203
1.353	555	1.353	582	1.353	771	1.353	947	1.353	991	1.353	1095	1.353	1235
1.354	549	1.354	578	1.354	837	1.354	956	1.354	1114	1.354	1072	1.354	1250
1.355	596	1.355	580	1.355	864	1.355	927	1.355	1079	1.355	1127	1.355	1167
1.356	574	1.356	605	1.356	907	1.356	966	1.356	1067	1.356	1038	1.356	1144
1.357	537	1.357	575	1.357	906	1.357	964	1.357	1060	1.357	1088	1.357	1249
1.358	567	1.358	636	1.358	954	1.358	944	1.358	1041	1.358	1038	1.358	1211
1.359	559	1.359	606	1.359	902	1.359	970	1.359	1097	1.359	1069	1.359	1187
1.36	515	1.36	610	1.36	958	1.36	977	1.36	1050	1.36	1115	1.36	1194
1.361	511	1.361	612	1.361	935	1.361	1005	1.361	1085	1.361	1104	1.361	1148
1.362	520	1.362	644	1.362	894	1.362	973	1.362	1097	1.362	1085	1.362	1155
1.363	492	1.363	590	1.363	880	1.363	980	1.363	1065	1.363	1112	1.363	1182
1.364	476	1.364	617	1.364	826	1.364	991	1.364	1067	1.364	1091	1.364	1165
1.365	507	1.365	650	1.365	796	1.365	973	1.365	1056	1.365	1118	1.365	1223
1.366	488	1.366	602	1.366	830	1.366	997	1.366	1069	1.366	1093	1.366	1183
1.367	485	1.367	641	1.367	787	1.367	911	1.367	1060	1.367	1079	1.367	1211
1.368	547	1.368	619	1.368	755	1.368	996	1.368	1009	1.368	1042	1.368	1175
1.369	521	1.369	650	1.369	784	1.369	1030	1.369	1087	1.369	1023	1.369	1194
1.37	505	1.37	611	1.37	740	1.37	944	1.37	1092	1.37	1047	1.37	1143
1.371	506	1.371	608	1.371	725	1.371	971	1.371	1116	1.371	1076	1.371	1148
1.372	537	1.372	601	1.372	754	1.372	950	1.372	1089	1.372	1042	1.372	1169
1.373	533	1.373	580	1.373	742	1.373	991	1.373	1061	1.373	1091	1.373	1167
1.374	565	1.374	615	1.374	755	1.374	1016	1.374	1112	1.374	1028	1.374	1215
1.375	507	1.375	631	1.375	667	1.375	966	1.375	1065	1.375	1043	1.375	1160
1.376	490	1.376	688	1.376	759	1.376	967	1.376	1063	1.376	1049	1.376	1197
1.377	493	1.377	810	1.377	710	1.377	976	1.377	1081	1.377	1082	1.377	1163
1.378	495	1.378	1071	1.378	722	1.378	951	1.378	1073	1.378	1043	1.378	1143
1.379	498	1.379	1984	1.379	726	1.379	992	1.379	1070	1.379	1108	1.379	1155
1.38	464	1.38	3789	1.38	719	1.38	981	1.38	1080	1.38	1061	1.38	1172
1.381	487	1.381	5497	1.381	743	1.381	930	1.381	1076	1.381	1152	1.381	1173
1.382	534	1.382	7551	1.382	725	1.382	993	1.382	1130	1.382	1074	1.382	1145
1.383	518	1.383	9109	1.383	749	1.383	999	1.383	1084	1.383	1120	1.383	1182
1.384	517	1.384	8348	1.384	729	1.384	997	1.384	1083	1.384	1111	1.384	1174
1.385	520	1.385	6372	1.385	705	1.385	963	1.385	1018	1.385	1042	1.385	1204
1.386	496	1.386	4191	1.386	706	1.386	992	1.386	1104	1.386	1098	1.386	1225
1.387	496	1.387	2432	1.387	714	1.387	1101	1.387	1120	1.387	1072	1.387	1168
1.388	487	1.388	1289	1.388	719	1.388	1059	1.388	1076	1.388	1117	1.388	1210
1.389	472	1.389	780	1.389	727	1.389	1074	1.389	1144	1.389	1085	1.389	1145
1.39	497	1.39	681	1.39	678	1.39	1109	1.39	1131	1.39	1078	1.39	1156
1.391	523	1.391	627	1.391	713	1.391	1106	1.391	1153	1.391	1121	1.391	1232
1.392	481	1.392	622	1.392	718	1.392	1102	1.392	1168	1.392	1026	1.392	1177
1.393	493	1.393	582	1.393	694	1.393	1118	1.393	1190	1.393	1042	1.393	1219
1.394	497	1.394	614	1.394	753	1.394	1164	1.394	1162	1.394	1065	1.394	1216
1.395	457	1.395	644	1.395	758	1.395	1180	1.395	1209	1.395	1132	1.395	1177
1.396	502	1.396	607	1.396	714	1.396	1158	1.396	1275	1.396	1138	1.396	1219
1.397	524	1.397	604	1.397	714	1.397	1168	1.397	1292	1.397	1064	1.397	1175
1.398	488	1.398	615	1.398	720	1.398	1195	1.398	1429	1.398	1059	1.398	1216
1.399	470	1.399	607	1.399	697	1.399	1241	1.399	1454	1.399	1098	1.399	1190
1.4	467	1.4	644	1.4	757	1.4	1171	1.4	1532	1.4	1106	1.4	1166
1.401	474	1.401	594	1.401	730	1.401	1144	1.401	1671	1.401	1088	1.401	1155
1.402	469	1.402	567	1.402	707	1.402	1146	1.402	1882	1.402	1127	1.402	1228
1.403	538	1.403	618	1.403	822	1.403	1147	1.403	1966	1.403	1149	1.403	1173
1.404	550	1.404	608	1.404	758	1.404	1170	1.404	2335	1.404	1059	1.404	1170
1.405	553	1.405	622	1.405	737	1.405	1127	1.405	2539	1.405	1059	1.405	1138
1.406	648	1.406	614	1.406	720	1.406	1096	1.406	2802	1.406	1121	1.406	1191
1.407	1063	1.407	555	1.407	718	1.407	1089	1.407	2975	1.407	1092	1.407	1184
1.408	2001	1.408	625	1.408	716	1.408	1028	1.408	2891	1.408	1086	1.408	1179
1.409	3425	1.409	622	1.409	726	1.409	1025	1.409	2685	1.409	1046	1.409	1184
1.41	4719	1.41	656	1.41	725	1.41	1028	1.41	2409	1.41	1084	1.41	1189
1.411	5657	1.411	598	1.411	720	1.411	1045	1.411	2105	1.411	1088	1.411	1157
1.412	6462	1.412	589	1.412	697	1.412	989	1.412	1833	1.412	1045	1.412	1172
1.413	6877	1.413	621	1.413	768	1.413	991	1.413	1697	1.413	1052	1.413	1217
1.414	7414	1.414	649	1.414	840	1.414	1064	1.414	1450	1.414	1073	1.414	1153
1.415	7219	1.415	648	1.415	839	1.415	1044	1.415	1371	1.415	1030	1.415	1197
1.416	6275	1.416	638	1.416	994	1.416	961	1.416	1279	1.416	1095	1.416	1114
1.417	4974	1.417	640	1.417	1255	1.417	967	1.417	1207	1.417	1065	1.417	1195
1.418	3405	1.418	658	1.418	1584	1.418	990	1.418	1166	1.418	1078	1.418	1178
1.419	1967	1.419	652	1.419	2362	1.419	933	1.419	1095	1.419	1107	1.419	1147
1.42	1132	1.42	614	1.42	3221	1.42	995	1.42	1120	1.42	1103	1.42	1147
1.421	662	1.421	632	1.421	3605	1.421	986	1.421	1133	1.421	1115	1.421	1202
1.422	551	1.422	612	1.422	3781	1.422	1022	1.422	1106	1.422	1042	1.422	1141
1.423	512	1.423	566	1.423	3374	1.423	994	1.423	1051	1.423	1056	1.423	1166
1.424	527	1.424	648	1.424	2520	1.424	1007	1.424	1078	1.424	1042	1.424	1164
1.425	556	1.425	651	1.425	1781	1.425	951	1.425	1125	1.425	1042	1.425	1131
1.426	549	1.426	608	1.426	1357	1.426	987	1.426	1077	1.426	1127	1.426	1163
1.427	576	1.427	624	1.427	1022	1.427	997	1.427	1100	1.427	1089	1.427	1242
1.428	581	1.428	633	1.428	868	1.428	933	1.428	1116	1.428	1093	1.428	1151
1.429	538	1.429	652	1.429	845	1.429	927	1.429	1021	1.429	1125	1.429	1230
1.43	517	1.43	649	1.43	822	1.43	1023	1.43	1028	1.43	1107	1.43	1226
1.431	542	1.431	672	1.431	809	1.431	985	1.431	1077	1.431	1052	1.431	1216
1.432	567	1.432	667	1.432	772	1.432	962	1.432	987	1.432	1150	1.432	1204
1.433	577	1.433	616	1.433	799	1.433	977	1.433	1111	1.433	1065	1.433	1190
1.434	565	1.434	649	1.434	776	1.434	978	1.434	1104	1.434	1035	1.434	1230
1.435	575	1.435	548	1.435	761	1.435	943	1.435	1074	1.435	1091	1.435	1187
1.436	558	1.436	651	1.436	771	1.436	939	1.436	1060	1.436	1116	1.436	1253
1.437	557	1.437	613	1.437	743	1.437	991	1.437	1095	1.437	1051	1.437	1260
1.438	559	1.438	598	1.438	776	1.438	966	1.438	1058	1.438	1040	1.438	1160
1.439	565	1.439	615	1.439	772	1.439	1015	1.439	1168	1.439	1137	1.439	1173
1.44	602	1.44	630	1.44	775	1.44	988	1.44	1025	1.44	1086	1.44	1187
1.441	594	1.441	634	1.441	819	1.441	959	1.441	1065	1.441	1014	1.441	1210
1.442	544	1.442	628	1.442	785	1.442	1015	1.442	1071	1.442	1070	1.442	1190
1.443	574	1.443	610	1.443	778	1.443	1015	1.443	1081	1.443	1075	1.443	1202
1.444	557	1.444	627	1.444	744	1.444	976	1.444	1116	1.444	1014	1.444	1150
1.445	531	1.445	595	1.445	756	1.445	968	1.445	1101	1.445	1048	1.445	1183
1.446	558	1.446	586	1.446	760	1.446	1008	1.446	1052	1.446	1086	1.446	1182
1.447	571	1.447	617	1.447	724	1.447	1006	1.447	1060	1.447	1085	1.447	1160
1.448	567	1.448	600	1.448	756	1.448	1077	1.448	1019	1.448	1059	1.448	1216
1.449	467	1.449	582	1.449	769	1.449	1091	1.449	1056	1.449	1070	1.449	1205
1.45	578	1.45	573	1.45	771	1.45	1145	1.45	1063	1.45	1084	1.45	1234
1.451	526	1.451	621	1.451	849	1.451	1169	1.451	1073	1.451	1021	1.451	1237
1.452	484	1.452	615	1.452	822	1.452	1298	1.452	1068	1.452	1050	1.452	1209
1.453	511	1.453	598	1.453	878	1.453	1256	1.453	1053	1.453	1084	1.453	1139
1.454	481	1.454	624	1.454	795	1.454	1242	1.454	1050	1.454	1123	1.454	1198
1.455	497	1.455	659	1.455	865	1.455	1298	1.455	1005	1.455	1051	1.455	1145
1.456	488	1.456	657	1.456	917	1.456	1297	1.456	1046	1.456	1109	1.456	1172
1.457	487	1.457	552	1.457	894	1.457	1237	1.457	1045	1.457	1116	1.457	1213
1.458	482	1.458	601	1.458	958	1.458	1209	1.458	1086	1.458	1065	1.458	1137
1.459	499	1.459	608	1.459	946	1.459	1012	1.459	1049	1.459	1079	1.459	1146
1.46	517	1.46	624	1.46	951	1.46	1033	1.46	1058	1.46	1104	1.46	1165
1.461	525	1.461	591	1.461	934	1.461	1018	1.461	1001	1.461	1106	1.461	1173
1.462	475	1.462	589	1.462	924	1.462	930	1.462	1028	1.462	1067	1.462	1172
1.463	507	1.463	622	1.463	1047	1.463	958	1.463	1045	1.463	1073	1.463	1198
1.464	501	1.464	588	1.464	1005	1.464	942	1.464	1068	1.464	1047	1.464	1131
1.465	507	1.465	637	1.465	1026	1.465	951	1.465	1047	1.465	1046	1.465	1140
1.466	499	1.466	596	1.466	1057	1.466	1034	1.466	1009	1.466	1101	1.466	1213
1.467	490	1.467	592	1.467	945	1.467	916	1.467	1091	1.467	1075	1.467	1192
1.468	508	1.468	593	1.468	873	1.468	1000	1.468	999	1.468	1096	1.468	1211
1.469	469	1.469	597	1.469	831	1.469	895	1.469	1024	1.469	1093	1.469	1215
1.47	492	1.47	602	1.47	808	1.47	888	1.47	1066	1.47	1081	1.47	1158
1.471	516	1.471	553	1.471	868	1.471	952	1.471	1079	1.471	1106	1.471	1224
1.472	502	1.472	590	1.472	782	1.472	909	1.472	1110	1.472	1037	1.472	1167
1.473	504	1.473	616	1.473	775	1.473	964	1.473	1082	1.473	1046	1.473	1229
1.474	515	1.474	613	1.474	757	1.474	1002	1.474	1086	1.474	1056	1.474	1209
1.475	502	1.475	637	1.475	741	1.475	967	1.475	1058	1.475	1064	1.475	1163
1.476	530	1.476	596	1.476	725	1.476	945	1.476	1017	1.476	1089	1.476	1187
1.477	503	1.477	573	1.477	720	1.477	920	1.477	1019	1.477	1041	1.477	1158
1.478	484	1.478	610	1.478	738	1.478	977	1.478	1117	1.478	1095	1.478	1179
1.479	499	1.479	648	1.479	713	1.479	921	1.479	1013	1.479	1086	1.479	1207
1.48	498	1.48	635	1.48	730	1.48	924	1.48	1002	1.48	1073	1.48	1178
1.481	480	1.481	600	1.481	745	1.481	961	1.481	1069	1.481	1066	1.481	1188
1.482	511	1.482	631	1.482	703	1.482	953	1.482	1070	1.482	1049	1.482	1153
1.483	441	1.483	605	1.483	710	1.483	1023	1.483	1024	1.483	1045	1.483	1185
1.484	500	1.484	597	1.484	735	1.484	963	1.484	1085	1.484	1133	1.484	1176
1.485	462	1.485	643	1.485	688	1.485	962	1.485	1049	1.485	1071	1.485	1196
1.486	532	1.486	643	1.486	703	1.486	914	1.486	1056	1.486	1075	1.486	1210
1.487	494	1.487	656	1.487	757	1.487	968	1.487	1097	1.487	1053	1.487	1170
1.488	511	1.488	614	1.488	743	1.488	930	1.488	1040	1.488	1081	1.488	1194
1.489	456	1.489	609	1.489	684	1.489	924	1.489	1036	1.489	1063	1.489	1226
1.49	444	1.49	691	1.49	744	1.49	936	1.49	1068	1.49	1065	1.49	1188
1.491	513	1.491	618	1.491	672	1.491	947	1.491	1100	1.491	1059	1.491	1137
1.492	461	1.492	624	1.492	740	1.492	981	1.492	999	1.492	1063	1.492	1130
1.493	465	1.493	663	1.493	747	1.493	1015	1.493	1068	1.493	1071	1.493	1189
1.494	503	1.494	641	1.494	742	1.494	955	1.494	1063	1.494	1049	1.494	1171
1.495	489	1.495	706	1.495	734	1.495	952	1.495	1061	1.495	1081	1.495	1221
1.496	439	1.496	673	1.496	759	1.496	969	1.496	1018	1.496	1094	1.496	1238
1.497	480	1.497	634	1.497	775	1.497	953	1.497	1080	1.497	1116	1.497	1175
1.498	451	1.498	684	1.498	780	1.498	999	1.498	1096	1.498	1082	1.498	1210
1.499	464	1.499	652	1.499	756	1.499	1016	1.499	1069	1.499	1178	1.499	1154
1.5	463	1.5	647	1.5	779	1.5	1051	1.5	1042	1.5	1064	1.5	1178
1.501	478	1.501	711	1.501	763	1.501	953	1.501	1089	1.501	1017	1.501	1198
1.502	466	1.502	667	1.502	735	1.502	954	1.502	1033	1.502	1067	1.502	1162
1.503	510	1.503	671	1.503	779	1.503	993	1.503	1016	1.503	1087	1.503	1177
1.504	506	1.504	622	1.504	753	1.504	992	1.504	1051	1.504	1030	1.504	1180
1.505	486	1.505	647	1.505	720	1.505	993	1.505	1123	1.505	1067	1.505	1252
1.506	484	1.506	667	1.506	766	1.506	998	1.506	1077	1.506	1091	1.506	1156
1.507	472	1.507	661	1.507	798	1.507	984	1.507	1025	1.507	1005	1.507	1169
1.508	449	1.508	657	1.508	780	1.508	1032	1.508	1086	1.508	1125	1.508	1183
1.509	500	1.509	636	1.509	777	1.509	1034	1.509	1102	1.509	1090	1.509	1209
1.51	514	1.51	631	1.51	793	1.51	962	1.51	1072	1.51	1087	1.51	1211
1.511	491	1.511	649	1.511	818	1.511	960	1.511	1062	1.511	1077	1.511	1188
1.512	450	1.512	621	1.512	839	1.512	1005	1.512	1136	1.512	1110	1.512	1163
1.513	527	1.513	619	1.513	844	1.513	912	1.513	1117	1.513	1059	1.513	1248
1.514	481	1.514	632	1.514	834	1.514	1051	1.514	1039	1.514	1106	1.514	1183
1.515	434	1.515	637	1.515	850	1.515	967	1.515	1072	1.515	1062	1.515	1199
1.516	504	1.516	625	1.516	850	1.516	967	1.516	983	1.516	1034	1.516	1202
1.517	489	1.517	640	1.517	892	1.517	1001	1.517	1048	1.517	1101	1.517	1177
1.518	504	1.518	653	1.518	823	1.518	1008	1.518	1032	1.518	1120	1.518	1259
1.519	469	1.519	625	1.519	809	1.519	1041	1.519	1054	1.519	1018	1.519	1267
1.52	508	1.52	650	1.52	794	1.52	980	1.52	1058	1.52	1066	1.52	1188
1.521	491	1.521	620	1.521	802	1.521	995	1.521	1105	1.521	1115	1.521	1118
1.522	494	1.522	620	1.522	767	1.522	993	1.522	1046	1.522	1127	1.522	1200
1.523	505	1.523	674	1.523	812	1.523	1004	1.523	1105	1.523	1230	1.523	1206
1.524	502	1.524	605	1.524	814	1.524	970	1.524	1066	1.524	1305	1.524	1186
1.525	511	1.525	622	1.525	749	1.525	1001	1.525	1097	1.525	1360	1.525	1208
1.526	516	1.526	615	1.526	765	1.526	917	1.526	1099	1.526	1316	1.526	1166
1.527	478	1.527	622	1.527	756	1.527	985	1.527	1124	1.527	1146	1.527	1188
1.528	481	1.528	653	1.528	740	1.528	1046	1.528	1093	1.528	1117	1.528	1225
1.529	469	1.529	602	1.529	708	1.529	1013	1.529	1095	1.529	1139	1.529	1225
1.53	438	1.53	628	1.53	727	1.53	960	1.53	1068	1.53	1031	1.53	1138
1.531	543	1.531	626	1.531	754	1.531	975	1.531	1082	1.531	1084	1.531	1186
1.532	533	1.532	640	1.532	694	1.532	980	1.532	1083	1.532	1071	1.532	1164
1.533	479	1.533	620	1.533	690	1.533	1017	1.533	1076	1.533	1103	1.533	1182
1.534	490	1.534	650	1.534	695	1.534	974	1.534	1092	1.534	1073	1.534	1221
1.535	490	1.535	645	1.535	759	1.535	1011	1.535	1098	1.535	1038	1.535	1204
1.536	470	1.536	654	1.536	721	1.536	985	1.536	1067	1.536	1114	1.536	1263
1.537	485	1.537	654	1.537	692	1.537	997	1.537	1055	1.537	1108	1.537	1200
1.538	483	1.538	677	1.538	697	1.538	1011	1.538	1057	1.538	1064	1.538	1146
1.539	491	1.539	698	1.539	717	1.539	1030	1.539	1080	1.539	1118	1.539	1215
1.54	507	1.54	719	1.54	767	1.54	966	1.54	1067	1.54	1039	1.54	1209
1.541	508	1.541	684	1.541	747	1.541	943	1.541	1048	1.541	1029	1.541	1209
1.542	538	1.542	669	1.542	688	1.542	976	1.542	1055	1.542	1071	1.542	1124
1.543	480	1.543	666	1.543	703	1.543	1012	1.543	1042	1.543	1074	1.543	1165
1.544	482	1.544	678	1.544	755	1.544	1011	1.544	1046	1.544	1053	1.544	1202
1.545	506	1.545	647	1.545	724	1.545	970	1.545	1036	1.545	1054	1.545	1174
1.546	484	1.546	724	1.546	671	1.546	950	1.546	1064	1.546	1129	1.546	1191
1.547	456	1.547	724	1.547	716	1.547	946	1.547	1005	1.547	1028	1.547	1204
1.548	487	1.548	668	1.548	757	1.548	991	1.548	936	1.548	1035	1.548	1164
1.549	496	1.549	724	1.549	726	1.549	948	1.549	994	1.549	1087	1.549	1167
1.55	523	1.55	707	1.55	715	1.55	992	1.55	1050	1.55	1101	1.55	1177
1.551	509	1.551	739	1.551	701	1.551	1013	1.551	1125	1.551	1026	1.551	1196
1.552	450	1.552	698	1.552	718	1.552	967	1.552	1121	1.552	1141	1.552	1194
1.553	459	1.553	720	1.553	687	1.553	995	1.553	1075	1.553	1030	1.553	1234
1.554	511	1.554	763	1.554	767	1.554	1003	1.554	1073	1.554	1064	1.554	1152
1.555	432	1.555	773	1.555	779	1.555	971	1.555	1050	1.555	1029	1.555	1182
1.556	461	1.556	733	1.556	746	1.556	967	1.556	1168	1.556	1083	1.556	1176
1.557	542	1.557	769	1.557	744	1.557	960	1.557	1103	1.557	1054	1.557	1171
1.558	496	1.558	726	1.558	695	1.558	932	1.558	1041	1.558	1044	1.558	1188
1.559	499	1.559	654	1.559	708	1.559	988	1.559	1021	1.559	1058	1.559	1153
1.56	495	1.56	698	1.56	721	1.56	950	1.56	1041	1.56	1067	1.56	1186
1.561	472	1.561	721	1.561	705	1.561	977	1.561	991	1.561	1099	1.561	1186
1.562	505	1.562	738	1.562	724	1.562	976	1.562	1022	1.562	1068	1.562	1227
1.56301	494	1.563	755	1.56301	718	1.56301	980	1.56301	1090	1.56301	1066	1.56301	1168
1.56401	500	1.564	687	1.56401	738	1.56401	899	1.56401	1081	1.56401	1056	1.56401	1172
1.56501	445	1.565	683	1.56501	758	1.56501	983	1.56501	1044	1.56501	1090	1.56501	1198
1.56601	483	1.566	666	1.56601	764	1.56601	981	1.56601	1106	1.56601	1144	1.56601	1171
1.56701	498	1.567	686	1.56701	725	1.56701	934	1.56701	1083	1.56701	1104	1.56701	1242
1.56801	473	1.568	644	1.56801	731	1.56801	961	1.56801	1067	1.56801	1114	1.56801	1174
1.56901	478	1.569	666	1.56901	751	1.56901	955	1.56901	1048	1.56901	1080	1.56901	1148
1.57001	495	1.57	649	1.57001	758	1.57001	933	1.57001	1062	1.57001	1085	1.57001	1204
1.57101	481	1.571	669	1.57101	752	1.57101	962	1.57101	1022	1.57101	1042	1.57101	1210
1.57201	475	1.572	692	1.57201	748	1.57201	938	1.57201	1033	1.57201	1148	1.57201	1161
1.57301	489	1.573	721	1.57301	735	1.57301	1023	1.57301	1049	1.57301	1063	1.57301	1209
1.57401	463	1.574	684	1.57401	751	1.57401	965	1.57401	1133	1.57401	1071	1.57401	1152
1.57501	526	1.575	678	1.57501	740	1.57501	984	1.57501	1063	1.57501	1105	1.57501	1167
1.57601	473	1.576	705	1.57601	795	1.57601	944	1.57601	1063	1.57601	1120	1.57601	1180
1.57701	491	1.577	702	1.57701	846	1.57701	941	1.57701	1051	1.57701	1083	1.57701	1193
1.57801	482	1.578	722	1.57801	872	1.57801	1021	1.57801	1060	1.57801	1034	1.57801	1243
1.57901	454	1.579	701	1.57901	992	1.57901	976	1.57901	1075	1.57901	1084	1.57901	1183
1.58001	494	1.58	715	1.58001	1014	1.58001	986	1.58001	997	1.58001	1020	1.58001	1184
1.58101	500	1.581	688	1.58101	1076	1.58101	993	1.58101	1013	1.58101	1079	1.58101	1238
1.58201	495	1.582	709	1.58201	1209	1.58201	980	1.58201	1056	1.58201	1071	1.58201	1225
1.58301	467	1.583	786	1.58301	1316	1.58301	963	1.58301	1032	1.58301	1138	1.58301	1187
1.58401	495	1.584	708	1.58401	1482	1.58401	984	1.58401	1064	1.58401	1102	1.58401	1221
1.58501	484	1.585	787	1.58501	1394	1.58501	981	1.58501	1062	1.58501	1061	1.58501	1153
1.58601	502	1.586	781	1.58601	1242	1.58601	968	1.58601	1077	1.58601	1044	1.58601	1203
1.58701	443	1.587	807	1.58701	965	1.58701	1006	1.58701	1111	1.58701	1098	1.58701	1191
1.58801	495	1.588	779	1.58801	898	1.58801	1004	1.58801	1094	1.58801	1080	1.58801	1164
1.58901	490	1.589	824	1.58901	871	1.58901	1023	1.58901	1058	1.58901	1051	1.58901	1178
1.59001	501	1.59	767	1.59001	829	1.59001	999	1.59001	1055	1.59001	1113	1.59001	1243
1.59101	505	1.591	747	1.59101	702	1.59101	972	1.59101	1063	1.59101	1072	1.59101	1212
1.59201	448	1.592	758	1.59201	770	1.59201	1036	1.59201	1020	1.59201	1072	1.59201	1174
1.59301	486	1.593	855	1.59301	706	1.59301	1059	1.59301	1054	1.59301	1130	1.59301	1235
1.59401	500	1.594	847	1.59401	728	1.59401	1000	1.59401	1087	1.59401	1094	1.59401	1177
1.59501	466	1.595	835	1.59501	730	1.59501	981	1.59501	1078	1.59501	1074	1.59501	1143
1.59601	481	1.596	906	1.59601	817	1.59601	986	1.59601	1088	1.59601	1092	1.59601	1215
1.59701	479	1.597	804	1.59701	708	1.59701	966	1.59701	1060	1.59701	1026	1.59701	1218
1.59801	468	1.598	864	1.59801	769	1.59801	1041	1.59801	1086	1.59801	1012	1.59801	1144
1.59901	486	1.599	883	1.59901	707	1.59901	1009	1.59901	1063	1.59901	1125	1.59901	1209
1.60001	506	1.6	909	1.60001	722	1.60001	968	1.60001	1088	1.60001	1065	1.60001	1179
1.60101	506	1.601	1025	1.60101	770	1.60101	969	1.60101	1071	1.60101	1072	1.60101	1232
1.60201	456	1.602	990	1.60201	721	1.60201	993	1.60201	1052	1.60201	1024	1.60201	1196
1.60301	499	1.603	1043	1.60301	730	1.60301	960	1.60301	1100	1.60301	1041	1.60301	1250
1.60401	515	1.604	934	1.60401	721	1.60401	1014	1.60401	1109	1.60401	1052	1.60401	1277
1.60501	495	1.605	876	1.60501	807	1.60501	944	1.60501	1018	1.60501	1036	1.60501	1282
1.60601	495	1.606	772	1.60601	742	1.60601	989	1.60601	1086	1.60601	1066	1.60601	1252
1.60701	506	1.607	737	1.60701	756	1.60701	973	1.60701	1059	1.60701	1081	1.60701	1209
1.60801	578	1.608	727	1.60801	727	1.60801	953	1.60801	1069	1.60801	1124	1.60801	1152
1.60901	533	1.609	704	1.60901	713	1.60901	989	1.60901	1086	1.60901	1074	1.60901	1168
1.61001	504	1.61	681	1.61001	757	1.61001	994	1.61001	1055	1.61001	1070	1.61001	1161
1.61101	496	1.611	656	1.61101	765	1.61101	983	1.61101	1070	1.61101	1110	1.61101	1157
1.61201	476	1.612	652	1.61201	769	1.61201	990	1.61201	1017	1.61201	1098	1.61201	1216
1.61301	511	1.613	660	1.61301	721	1.61301	985	1.61301	958	1.61301	1102	1.61301	1172
1.61401	493	1.614	676	1.61401	777	1.61401	975	1.61401	1036	1.61401	1035	1.61401	1186
1.61501	552	1.615	684	1.61501	775	1.61501	999	1.61501	1038	1.61501	1107	1.61501	1207
1.61601	574	1.616	683	1.61601	761	1.61601	940	1.61601	1013	1.61601	1069	1.61601	1193
1.61701	548	1.617	680	1.61701	775	1.61701	960	1.61701	999	1.61701	1076	1.61701	1210
1.61801	574	1.618	628	1.61801	784	1.61801	945	1.61801	1054	1.61801	1090	1.61801	1248
1.61901	584	1.619	633	1.61901	785	1.61901	959	1.61901	1067	1.61901	1097	1.61901	1167
1.62001	552	1.62	632	1.62001	754	1.62001	956	1.62001	1046	1.62001	1096	1.62001	1207
1.62101	576	1.621	649	1.62101	725	1.62101	989	1.62101	1071	1.62101	1127	1.62101	1157
1.62201	595	1.622	670	1.62201	791	1.62201	953	1.62201	1078	1.62201	1045	1.62201	1208
1.62301	569	1.623	612	1.62301	760	1.62301	1015	1.62301	1053	1.62301	1139	1.62301	1209
1.62401	642	1.624	639	1.62401	735	1.62401	1013	1.62401	1126	1.62401	1040	1.62401	1170
1.62501	664	1.625	609	1.62501	789	1.62501	958	1.62501	1085	1.62501	1093	1.62501	1206
1.62601	684	1.626	647	1.62601	790	1.62601	985	1.62601	1030	1.62601	1128	1.62601	1217
1.62701	695	1.627	650	1.62701	777	1.62701	967	1.62701	1089	1.62701	1045	1.62701	1175
1.62801	683	1.628	647	1.62801	824	1.62801	1009	1.62801	1150	1.62801	1047	1.62801	1206
1.62901	640	1.629	629	1.62901	852	1.62901	954	1.62901	1198	1.62901	1092	1.62901	1170
1.63001	613	1.63	659	1.63001	902	1.63001	953	1.63001	1122	1.63001	1040	1.63001	1211
1.63101	632	1.631	638	1.63101	1059	1.63101	960	1.63101	1190	1.63101	1023	1.63101	1197
1.63201	625	1.632	564	1.63201	1139	1.63201	960	1.63201	1151	1.63201	1052	1.63201	1196
1.63301	579	1.633	616	1.63301	1345	1.63301	954	1.63301	1237	1.63301	1111	1.63301	1165
1.63401	637	1.634	584	1.63401	1681	1.63401	946	1.63401	1218	1.63401	1113	1.63401	1191
1.63501	639	1.635	596	1.63501	2030	1.63501	1000	1.63501	1191	1.63501	1086	1.63501	1198
1.63601	698	1.636	620	1.63601	2442	1.63601	962	1.63601	1214	1.63601	1133	1.63601	1210
1.63701	725	1.637	614	1.63701	2885	1.63701	951	1.63701	1239	1.63701	1157	1.63701	1189
1.63801	728	1.638	642	1.63801	2978	1.63801	913	1.63801	1131	1.63801	1105	1.63801	1184
1.63901	667	1.639	643	1.63901	3002	1.63901	976	1.63901	1144	1.63901	1127	1.63901	1208
1.64001	672	1.64	613	1.64001	3452	1.64001	963	1.64001	1123	1.64001	1071	1.64001	1143
1.64101	626	1.641	641	1.64101	3603	1.64101	988	1.64101	1074	1.64101	1090	1.64101	1143
1.64201	645	1.642	608	1.64201	3160	1.64201	963	1.64201	1034	1.64201	1091	1.64201	1177
1.64301	587	1.643	593	1.64301	2447	1.64301	929	1.64301	997	1.64301	1064	1.64301	1204
1.64401	611	1.644	609	1.64401	1854	1.64401	930	1.64401	1096	1.64401	1068	1.64401	1196
1.64501	584	1.645	616	1.64501	1560	1.64501	935	1.64501	1047	1.64501	1020	1.64501	1230
1.64601	606	1.646	647	1.64601	1348	1.64601	969	1.64601	1019	1.64601	1079	1.64601	1178
1.64701	580	1.647	649	1.64701	1166	1.64701	988	1.64701	1071	1.64701	1004	1.64701	1216
1.64801	500	1.648	633	1.64801	1049	1.64801	943	1.64801	1045	1.64801	1088	1.64801	1216
1.64901	502	1.649	731	1.64901	1054	1.64901	933	1.64901	1070	1.64901	1073	1.64901	1182
1.65001	553	1.65	690	1.65001	933	1.65001	964	1.65001	1045	1.65001	1048	1.65001	1340
1.65101	548	1.651	750	1.65101	959	1.65101	1030	1.65101	1114	1.65101	1132	1.65101	1173
1.65201	520	1.652	816	1.65201	1025	1.65201	986	1.65201	1067	1.65201	1037	1.65201	1219
1.65301	514	1.653	856	1.65301	950	1.65301	981	1.65301	1056	1.65301	1093	1.65301	1225
1.65401	520	1.654	943	1.65401	885	1.65401	915	1.65401	1004	1.65401	1073	1.65401	1263
1.65501	516	1.655	976	1.65501	884	1.65501	922	1.65501	1116	1.65501	1082	1.65501	1194
1.65601	492	1.656	1136	1.65601	891	1.65601	963	1.65601	1125	1.65601	1051	1.65601	1250
1.65701	492	1.657	1054	1.65701	790	1.65701	954	1.65701	1001	1.65701	1078	1.65701	1170
1.65801	484	1.658	1196	1.65801	809	1.65801	969	1.65801	1038	1.65801	1053	1.65801	1203
1.65901	522	1.659	1238	1.65901	777	1.65901	909	1.65901	1033	1.65901	1115	1.65901	1194
1.66001	498	1.66	1363	1.66001	792	1.66001	917	1.66001	1016	1.66001	1062	1.66001	1201
1.66101	506	1.661	1378	1.66101	833	1.66101	976	1.66101	1061	1.66101	1115	1.66101	1197
1.66201	484	1.662	1399	1.66201	830	1.66201	982	1.66201	1034	1.66201	1091	1.66201	1197
1.66301	482	1.663	1502	1.66301	800	1.66301	997	1.66301	1028	1.66301	1123	1.66301	1209
1.66401	504	1.664	1478	1.66401	773	1.66401	959	1.66401	983	1.66401	1045	1.66401	1189
1.66501	519	1.665	1382	1.66501	755	1.66501	967	1.66501	1059	1.66501	1098	1.66501	1172
1.66601	481	1.666	1540	1.66601	783	1.66601	963	1.66601	1001	1.66601	1124	1.66601	1202
1.66701	486	1.667	1659	1.66701	723	1.66701	985	1.66701	1045	1.66701	1063	1.66701	1180
1.66801	460	1.668	1663	1.66801	730	1.66801	923	1.66801	1071	1.66801	1058	1.66801	1204
1.66901	494	1.669	1584	1.66901	751	1.66901	936	1.66901	1058	1.66901	1078	1.66901	1204
1.67001	493	1.67	1513	1.67001	726	1.67001	927	1.67001	1082	1.67001	1041	1.67001	1201
1.67101	508	1.671	1417	1.67101	775	1.67101	942	1.67101	1041	1.67101	1133	1.67101	1188
1.67201	485	1.672	1261	1.67201	793	1.67201	932	1.67201	1019	1.67201	1050	1.67201	1215
1.67301	499	1.673	1141	1.67301	719	1.67301	952	1.67301	1087	1.67301	1064	1.67301	1215
1.67401	514	1.674	997	1.67401	716	1.67401	937	1.67401	1064	1.67401	1098	1.67401	1228
1.67501	459	1.675	919	1.67501	684	1.67501	973	1.67501	1021	1.67501	1107	1.67501	1247
1.67601	501	1.676	880	1.67601	726	1.67601	959	1.67601	1035	1.67601	1114	1.67601	1187
1.67701	509	1.677	809	1.67701	783	1.67701	923	1.67701	1078	1.67701	1087	1.67701	1135
1.67801	495	1.678	808	1.67801	695	1.67801	967	1.67801	1084	1.67801	1025	1.67801	1141
1.67901	503	1.679	739	1.67901	719	1.67901	1024	1.67901	1066	1.67901	1080	1.67901	1168
1.68001	507	1.68	714	1.68001	766	1.68001	957	1.68001	1094	1.68001	1177	1.68001	1185
1.68101	506	1.681	731	1.68101	760	1.68101	923	1.68101	1029	1.68101	1192	1.68101	1191
1.68201	506	1.682	674	1.68201	774	1.68201	942	1.68201	1001	1.68201	1302	1.68201	1139
1.68301	489	1.683	664	1.68301	754	1.68301	992	1.68301	1043	1.68301	1406	1.68301	1200
1.68401	494	1.684	673	1.68401	753	1.68401	948	1.68401	1077	1.68401	1760	1.68401	1218
1.68501	511	1.685	661	1.68501	808	1.68501	945	1.68501	1080	1.68501	1496	1.68501	1171
1.68601	497	1.686	663	1.68601	763	1.68601	922	1.68601	1069	1.68601	1250	1.68601	1235
1.68701	491	1.687	611	1.68701	704	1.68701	914	1.68701	1058	1.68701	1125	1.68701	1188
1.68801	544	1.688	625	1.68801	682	1.68801	1022	1.68801	1113	1.68801	1106	1.68801	1203
1.68901	521	1.689	654	1.68901	798	1.68901	991	1.68901	1105	1.68901	1063	1.68901	1198
1.69001	575	1.69	690	1.69001	776	1.69001	951	1.69001	1119	1.69001	1042	1.69001	1142
1.69101	492	1.691	610	1.69101	780	1.69101	945	1.69101	1087	1.69101	1079	1.69101	1218
1.69201	518	1.692	613	1.69201	746	1.69201	989	1.69201	1028	1.69201	1038	1.69201	1152
1.69301	485	1.693	650	1.69301	819	1.69301	936	1.69301	1027	1.69301	1075	1.69301	1224
1.69401	502	1.694	657	1.69401	783	1.69401	958	1.69401	1092	1.69401	1025	1.69401	1188
1.69501	475	1.695	652	1.69501	752	1.69501	969	1.69501	1104	1.69501	1122	1.69501	1190
1.69601	469	1.696	699	1.69601	800	1.69601	957	1.69601	1071	1.69601	1050	1.69601	1218
1.69701	473	1.697	745	1.69701	812	1.69701	977	1.69701	1028	1.69701	1086	1.69701	1149
1.69801	469	1.698	710	1.69801	803	1.69801	964	1.69801	1071	1.69801	1079	1.69801	1153
1.69901	500	1.699	763	1.69901	880	1.69901	1008	1.69901	1092	1.69901	1116	1.69901	1144
1.70001	515	1.7	779	1.70001	882	1.70001	934	1.70001	1090	1.70001	1047	1.70001	1184
1.70101	519	1.701	819	1.70101	977	1.70101	974	1.70101	1055	1.70101	1085	1.70101	1246
1.70201	505	1.702	867	1.70201	1096	1.70201	973	1.70201	1048	1.70201	1060	1.70201	1171
1.70301	512	1.703	827	1.70301	1308	1.70301	953	1.70301	1065	1.70301	1119	1.70301	1105
1.70401	533	1.704	840	1.70401	1675	1.70401	965	1.70401	1032	1.70401	1146	1.70401	1197
1.70501	506	1.705	823	1.70501	1347	1.70501	948	1.70501	1040	1.70501	1081	1.70501	1094
1.70601	510	1.706	852	1.70601	1178	1.70601	1002	1.70601	1105	1.70601	1153	1.70601	1134
1.70701	490	1.707	827	1.70701	1126	1.70701	929	1.70701	1114	1.70701	1053	1.70701	1190
1.70801	535	1.708	840	1.70801	1283	1.70801	956	1.70801	1050	1.70801	1084	1.70801	1182
1.70901	490	1.709	832	1.70901	1259	1.70901	914	1.70901	1090	1.70901	1063	1.70901	1205
1.71001	495	1.71	866	1.71001	1279	1.71001	1031	1.71001	1075	1.71001	1083	1.71001	1203
1.71101	563	1.711	942	1.71101	1300	1.71101	1022	1.71101	1009	1.71101	1059	1.71101	1232
1.71201	512	1.712	982	1.71201	1269	1.71201	953	1.71201	1063	1.71201	1105	1.71201	1181
1.71301	517	1.713	930	1.71301	1329	1.71301	962	1.71301	1033	1.71301	1069	1.71301	1181
1.71401	548	1.714	949	1.71401	1307	1.71401	933	1.71401	1059	1.71401	1062	1.71401	1129
1.71501	513	1.715	967	1.71501	1184	1.71501	955	1.71501	1059	1.71501	1072	1.71501	1203
1.71601	516	1.716	907	1.71601	1197	1.71601	974	1.71601	1073	1.71601	1058	1.71601	1159
1.71701	586	1.717	988	1.71701	1137	1.71701	963	1.71701	1094	1.71701	1049	1.71701	1168
1.71801	540	1.718	979	1.71801	1099	1.71801	974	1.71801	1073	1.71801	1054	1.71801	1213
1.71901	567	1.719	1018	1.71901	992	1.71901	983	1.71901	1055	1.71901	1118	1.71901	1181
1.72001	556	1.72	1118	1.72001	920	1.72001	971	1.72001	1093	1.72001	1096	1.72001	1182
1.72101	570	1.721	1118	1.72101	818	1.72101	938	1.72101	1114	1.72101	1141	1.72101	1179
1.72201	530	1.722	1201	1.72201	887	1.72201	1004	1.72201	1073	1.72201	1081	1.72201	1167
1.72301	513	1.723	1296	1.72301	867	1.72301	937	1.72301	1044	1.72301	1207	1.72301	1188
1.72401	554	1.724	1337	1.72401	789	1.72401	1007	1.72401	1029	1.72401	1062	1.72401	1164
1.72501	562	1.725	1444	1.72501	780	1.72501	946	1.72501	1051	1.72501	1056	1.72501	1231
1.72601	543	1.726	1652	1.72601	769	1.72601	973	1.72601	1008	1.72601	1071	1.72601	1153
1.72701	523	1.727	1748	1.72701	744	1.72701	952	1.72701	1035	1.72701	1087	1.72701	1176
1.72801	521	1.728	1801	1.72801	755	1.72801	960	1.72801	1127	1.72801	1076	1.72801	1164
1.72901	533	1.729	1694	1.72901	705	1.72901	998	1.72901	1051	1.72901	1106	1.72901	1191
1.73001	579	1.73	1536	1.73001	709	1.73001	967	1.73001	1079	1.73001	1090	1.73001	1153
1.73101	549	1.731	1356	1.73101	739	1.73101	993	1.73101	1038	1.73101	1085	1.73101	1223
1.73201	547	1.732	1277	1.73201	714	1.73201	997	1.73201	1051	1.73201	1065	1.73201	1174
1.73301	531	1.733	1264	1.73301	756	1.73301	1027	1.73301	1086	1.73301	1035	1.73301	1252
1.73401	551	1.734	1253	1.73401	696	1.73401	949	1.73401	1023	1.73401	1071	1.73401	1193
1.73501	534	1.735	1079	1.73501	705	1.73501	995	1.73501	1023	1.73501	1026	1.73501	1208
1.73601	530	1.736	1004	1.73601	695	1.73601	995	1.73601	1062	1.73601	1066	1.73601	1214
1.73701	531	1.737	966	1.73701	716	1.73701	1023	1.73701	1060	1.73701	1042	1.73701	1220
1.73801	531	1.738	942	1.73801	725	1.73801	961	1.73801	1039	1.73801	1109	1.73801	1208
1.73901	536	1.739	954	1.73901	744	1.73901	976	1.73901	1054	1.73901	1096	1.73901	1138
1.74001	500	1.74	894	1.74001	708	1.74001	969	1.74001	1089	1.74001	1094	1.74001	1223
1.74101	571	1.741	867	1.74101	750	1.74101	981	1.74101	1077	1.74101	1073	1.74101	1131
1.74201	521	1.742	923	1.74201	711	1.74201	1008	1.74201	1021	1.74201	1019	1.74201	1119
1.74301	570	1.743	924	1.74301	727	1.74301	1031	1.74301	1063	1.74301	1012	1.74301	1206
1.74401	526	1.744	1013	1.74401	696	1.74401	984	1.74401	1071	1.74401	1063	1.74401	1195
1.74501	533	1.745	934	1.74501	684	1.74501	944	1.74501	1047	1.74501	1029	1.74501	1218
1.74601	559	1.746	992	1.74601	722	1.74601	983	1.74601	1011	1.74601	1070	1.74601	1236
1.74701	570	1.747	1095	1.74701	694	1.74701	992	1.74701	1056	1.74701	1065	1.74701	1183
1.74801	502	1.748	1106	1.74801	788	1.74801	955	1.74801	1051	1.74801	1075	1.74801	1119
1.74901	564	1.749	1133	1.74901	663	1.74901	966	1.74901	1037	1.74901	1089	1.74901	1194
1.75001	589	1.75	1140	1.75001	708	1.75001	967	1.75001	1053	1.75001	1071	1.75001	1189
1.75101	569	1.751	1139	1.75101	749	1.75101	975	1.75101	1029	1.75101	1061	1.75101	1140
1.75201	648	1.752	1119	1.75201	729	1.75201	971	1.75201	1006	1.75201	1003	1.75201	1215
1.75301	684	1.753	1129	1.75301	735	1.75301	964	1.75301	1056	1.75301	1058	1.75301	1222
1.75401	721	1.754	1179	1.75401	718	1.75401	1000	1.75401	1067	1.75401	1039	1.75401	1171
1.75501	659	1.755	1081	1.75501	682	1.75501	969	1.75501	1017	1.75501	1168	1.75501	1138
1.75601	780	1.756	1004	1.75601	691	1.75601	957	1.75601	1021	1.75601	1016	1.75601	1210
1.75701	789	1.757	965	1.75701	711	1.75701	1004	1.75701	1078	1.75701	1082	1.75701	1202
1.75801	913	1.758	971	1.75801	660	1.75801	951	1.75801	1032	1.75801	1185	1.75801	1229
1.75901	956	1.759	894	1.75901	738	1.75901	1016	1.75901	1027	1.75901	1029	1.75901	1146
1.76001	797	1.76	869	1.76001	715	1.76001	961	1.76001	1054	1.76001	1058	1.76001	1154
1.76101	768	1.761	775	1.76101	709	1.76101	1000	1.76101	1072	1.76101	1042	1.76101	1145
1.76201	723	1.762	806	1.76201	694	1.76201	967	1.76201	1063	1.76201	1059	1.76201	1114
1.76301	771	1.763	773	1.76301	748	1.76301	962	1.76301	1028	1.76301	1061	1.76301	1177
1.76401	679	1.764	750	1.76401	735	1.76401	974	1.76401	1030	1.76401	1164	1.76401	1174
1.76501	675	1.765	773	1.76501	722	1.76501	967	1.76501	1077	1.76501	1108	1.76501	1232
1.76601	609	1.766	735	1.76601	699	1.76601	996	1.76601	1072	1.76601	1055	1.76601	1170
1.76701	598	1.767	758	1.76701	675	1.76701	929	1.76701	1066	1.76701	1212	1.76701	1127
1.76801	569	1.768	750	1.76801	749	1.76801	952	1.76801	1075	1.76801	1089	1.76801	1174
1.76901	565	1.769	814	1.76901	709	1.76901	938	1.76901	1029	1.76901	1101	1.76901	1202
1.77001	542	1.77	767	1.77001	731	1.77001	933	1.77001	1092	1.77001	1085	1.77001	1186
1.77101	536	1.771	719	1.77101	682	1.77101	970	1.77101	1090	1.77101	1110	1.77101	1235
1.77201	540	1.772	800	1.77201	728	1.77201	972	1.77201	1015	1.77201	1035	1.77201	1174
1.77301	520	1.773	811	1.77301	695	1.77301	985	1.77301	1064	1.77301	1115	1.77301	1197
1.77401	530	1.774	826	1.77401	690	1.77401	1011	1.77401	1047	1.77401	1114	1.77401	1180
1.77501	521	1.775	795	1.77501	729	1.77501	1011	1.77501	1050	1.77501	1101	1.77501	1159
1.77601	543	1.776	758	1.77601	740	1.77601	981	1.77601	1051	1.77601	1069	1.77601	1110
1.77701	520	1.777	723	1.77701	737	1.77701	936	1.77701	1142	1.77701	1060	1.77701	1183
1.77801	521	1.778	713	1.77801	744	1.77801	970	1.77801	1136	1.77801	1106	1.77801	1203
1.77901	541	1.779	750	1.77901	702	1.77901	902	1.77901	1148	1.77901	1137	1.77901	1220
1.78001	483	1.78	671	1.78001	725	1.78001	896	1.78001	1132	1.78001	1074	1.78001	1151
1.78101	489	1.781	729	1.78101	679	1.78101	1000	1.78101	1170	1.78101	1052	1.78101	1176
1.78201	543	1.782	758	1.78201	697	1.78201	921	1.78201	1212	1.78201	1051	1.78201	1141
1.78301	580	1.783	753	1.78301	721	1.78301	1003	1.78301	1272	1.78301	1075	1.78301	1218
1.78401	503	1.784	764	1.78401	715	1.78401	954	1.78401	1258	1.78401	1062	1.78401	1203
1.78501	500	1.785	730	1.78501	684	1.78501	1000	1.78501	1179	1.78501	1029	1.78501	1163
1.78601	513	1.786	740	1.78601	752	1.78601	962	1.78601	1209	1.78601	1141	1.78601	1141
1.78701	544	1.787	706	1.78701	720	1.78701	1002	1.78701	1180	1.78701	1382	1.78701	1251
1.78801	532	1.788	720	1.78801	682	1.78801	974	1.78801	1044	1.78801	1321	1.78801	1239
1.78901	498	1.789	724	1.78901	734	1.78901	958	1.78901	1034	1.78901	1062	1.78901	1214
1.79001	567	1.79	688	1.79001	722	1.79001	953	1.79001	1090	1.79001	1124	1.79001	1178
1.79101	527	1.791	692	1.79101	708	1.79101	951	1.79101	1063	1.79101	1047	1.79101	1176
1.79201	508	1.792	684	1.79201	752	1.79201	1016	1.79201	1083	1.79201	1089	1.79201	1175
1.79301	509	1.793	659	1.79301	669	1.79301	992	1.79301	1067	1.79301	1090	1.79301	1162
1.79401	527	1.794	700	1.79401	726	1.79401	951	1.79401	1092	1.79401	1112	1.79401	1152
1.79501	550	1.795	693	1.79501	688	1.79501	959	1.79501	1042	1.79501	1062	1.79501	1181
1.79601	518	1.796	716	1.79601	707	1.79601	1011	1.79601	1030	1.79601	1056	1.79601	1181
1.79701	491	1.797	703	1.79701	716	1.79701	937	1.79701	1029	1.79701	1050	1.79701	1198
1.79801	513	1.798	669	1.79801	763	1.79801	1017	1.79801	1101	1.79801	1071	1.79801	1190
1.79901	500	1.799	732	1.79901	668	1.79901	1003	1.79901	1015	1.79901	1051	1.79901	1180
1.80001	481	1.8	785	1.80001	745	1.80001	965	1.80001	1088	1.80001	1093	1.80001	1210
1.80101	504	1.801	761	1.80101	702	1.80101	965	1.80101	1054	1.80101	1093	1.80101	1183
1.80201	514	1.802	703	1.80201	754	1.80201	966	1.80201	1031	1.80201	1103	1.80201	1153
1.80301	531	1.803	687	1.80301	722	1.80301	1000	1.80301	1054	1.80301	1076	1.80301	1171
1.80401	506	1.804	704	1.80401	693	1.80401	969	1.80401	1058	1.80401	1099	1.80401	1240
1.80501	514	1.805	676	1.80501	730	1.80501	1039	1.80501	1074	1.80501	1041	1.80501	1193
1.80601	490	1.806	707	1.80601	708	1.80601	983	1.80601	1060	1.80601	1084	1.80601	1256
1.80701	519	1.807	697	1.80701	781	1.80701	979	1.80701	1079	1.80701	1110	1.80701	1155
1.80801	458	1.808	715	1.80801	815	1.80801	989	1.80801	1081	1.80801	1081	1.80801	1208
1.80901	481	1.809	678	1.80901	843	1.80901	980	1.80901	1066	1.80901	1064	1.80901	1162
1.81001	477	1.81	715	1.81001	846	1.81001	941	1.81001	1037	1.81001	1077	1.81001	1196
1.81101	476	1.811	658	1.81101	860	1.81101	957	1.81101	1035	1.81101	1053	1.81101	1146
1.81201	499	1.812	664	1.81201	839	1.81201	956	1.81201	1035	1.81201	1120	1.81201	1182
1.81301	490	1.813	651	1.81301	854	1.81301	972	1.81301	1099	1.81301	1030	1.81301	1199
1.81401	493	1.814	731	1.81401	776	1.81401	992	1.81401	1049	1.81401	1072	1.81401	1169
1.81501	451	1.815	720	1.81501	799	1.81501	991	1.81501	1034	1.81501	1022	1.81501	1147
1.81601	498	1.816	736	1.81601	819	1.81601	993	1.81601	1040	1.81601	1106	1.81601	1191
1.81701	534	1.817	728	1.81701	797	1.81701	1035	1.81701	1040	1.81701	1162	1.81701	1197
1.81801	488	1.818	737	1.81801	738	1.81801	968	1.81801	1115	1.81801	1274	1.81801	1177
1.81901	482	1.819	713	1.81901	736	1.81901	994	1.81901	1048	1.81901	1426	1.81901	1184
1.82001	556	1.82	712	1.82001	741	1.82001	983	1.82001	1118	1.82001	1932	1.82001	1204
1.82101	514	1.821	708	1.82101	722	1.82101	978	1.82101	1173	1.82101	1651	1.82101	1201
1.82201	481	1.822	620	1.82201	698	1.82201	949	1.82201	1463	1.82201	1338	1.82201	1200
1.82301	507	1.823	666	1.82301	711	1.82301	1002	1.82301	2240	1.82301	1159	1.82301	1166
1.82401	498	1.824	684	1.82401	694	1.82401	992	1.82401	3055	1.82401	1031	1.82401	1190
1.82501	477	1.825	615	1.82501	791	1.82501	1039	1.82501	2939	1.82501	1133	1.82501	1173
1.82601	516	1.826	664	1.82601	733	1.82601	1024	1.82601	3315	1.82601	1079	1.82601	1203
1.82701	485	1.827	605	1.82701	758	1.82701	1051	1.82701	4157	1.82701	1078	1.82701	1137
1.82801	515	1.828	604	1.82801	725	1.82801	995	1.82801	4459	1.82801	1060	1.82801	1199
1.82901	534	1.829	614	1.82901	773	1.82901	996	1.82901	5721	1.82901	1151	1.82901	1242
1.83001	525	1.83	587	1.83001	759	1.83001	1028	1.83001	4784	1.83001	1091	1.83001	1180
1.83101	519	1.831	605	1.83101	736	1.83101	1051	1.83101	3560	1.83101	1127	1.83101	1158
1.83201	505	1.832	586	1.83201	778	1.83201	1067	1.83201	2799	1.83201	1090	1.83201	1174
1.83301	510	1.833	577	1.83301	743	1.83301	1054	1.83301	1933	1.83301	1121	1.83301	1209
1.83401	515	1.834	591	1.83401	716	1.83401	1081	1.83401	1409	1.83401	1054	1.83401	1166
1.83501	538	1.835	609	1.83501	696	1.83501	1053	1.83501	1127	1.83501	1058	1.83501	1209
1.83601	550	1.836	612	1.83601	694	1.83601	1091	1.83601	1064	1.83601	1104	1.83601	1192
1.83701	514	1.837	564	1.83701	696	1.83701	1073	1.83701	1086	1.83701	1038	1.83701	1217
1.83801	548	1.838	621	1.83801	685	1.83801	1040	1.83801	1100	1.83801	1115	1.83801	1202
1.83901	567	1.839	583	1.83901	700	1.83901	1073	1.83901	1001	1.83901	1099	1.83901	1216
1.84001	515	1.84	581	1.84001	714	1.84001	1099	1.84001	1061	1.84001	1075	1.84001	1261
1.84101	585	1.841	618	1.84101	736	1.84101	1002	1.84101	1059	1.84101	1062	1.84101	1164
1.84201	571	1.842	643	1.84201	723	1.84201	1039	1.84201	1041	1.84201	1023	1.84201	1191
1.84301	592	1.843	797	1.84301	718	1.84301	1064	1.84301	1076	1.84301	1062	1.84301	1169
1.84401	613	1.844	1090	1.84401	706	1.84401	1035	1.84401	1055	1.84401	1063	1.84401	1155
1.84501	635	1.845	1358	1.84501	789	1.84501	1040	1.84501	1046	1.84501	1101	1.84501	1213
1.84601	691	1.846	1726	1.84601	778	1.84601	1119	1.84601	1022	1.84601	1079	1.84601	1237
1.84701	611	1.847	2023	1.84701	917	1.84701	1047	1.84701	1042	1.84701	1032	1.84701	1161
1.84801	617	1.848	1835	1.84801	954	1.84801	992	1.84801	1060	1.84801	1116	1.84801	1238
1.84901	627	1.849	1153	1.84901	975	1.84901	1021	1.84901	1088	1.84901	1118	1.84901	1130
1.85001	639	1.85	784	1.85001	945	1.85001	1041	1.85001	1041	1.85001	1057	1.85001	1201
1.85101	673	1.851	653	1.85101	871	1.85101	1048	1.85101	1063	1.85101	1052	1.85101	1182
1.85201	635	1.852	643	1.85201	793	1.85201	1027	1.85201	1020	1.85201	1173	1.85201	1236
1.85301	628	1.853	624	1.85301	740	1.85301	955	1.85301	1056	1.85301	1091	1.85301	1183
1.85401	603	1.854	609	1.85401	765	1.85401	982	1.85401	1126	1.85401	1062	1.85401	1165
1.85501	593	1.855	644	1.85501	900	1.85501	1021	1.85501	1120	1.85501	1065	1.85501	1171
1.85601	605	1.856	612	1.85601	964	1.85601	957	1.85601	1051	1.85601	1085	1.85601	1188
1.85701	574	1.857	616	1.85701	1154	1.85701	1047	1.85701	990	1.85701	1030	1.85701	1216
1.85801	552	1.858	611	1.85801	1210	1.85801	978	1.85801	1039	1.85801	1108	1.85801	1169
1.85901	546	1.859	591	1.85901	1546	1.85901	1021	1.85901	1038	1.85901	1064	1.85901	1154
1.86001	579	1.86	634	1.86001	1778	1.86001	964	1.86001	1024	1.86001	1085	1.86001	1178
1.86101	520	1.861	635	1.86101	2128	1.86101	1002	1.86101	1075	1.86101	1058	1.86101	1209
1.86201	517	1.862	659	1.86201	2632	1.86201	995	1.86201	1073	1.86201	1121	1.86201	1180
1.86301	512	1.863	635	1.86301	3333	1.86301	1010	1.86301	1032	1.86301	1111	1.86301	1156
1.86401	469	1.864	607	1.86401	4417	1.86401	1017	1.86401	1053	1.86401	1049	1.86401	1167
1.86501	505	1.865	624	1.86501	5319	1.86501	942	1.86501	1123	1.86501	1021	1.86501	1198
1.86601	525	1.866	587	1.86601	6219	1.86601	976	1.86601	1063	1.86601	1061	1.86601	1162
1.86701	444	1.867	668	1.86701	6880	1.86701	971	1.86701	1073	1.86701	1125	1.86701	1206
1.86801	492	1.868	706	1.86801	7026	1.86801	990	1.86801	1065	1.86801	1152	1.86801	1196
1.86901	479	1.869	744	1.86901	6142	1.86901	1019	1.86901	1088	1.86901	1265	1.86901	1162
1.87001	532	1.87	716	1.87001	4818	1.87001	1034	1.87001	1101	1.87001	1451	1.87001	1187
1.87101	479	1.871	700	1.87101	4086	1.87101	999	1.87101	1070	1.87101	1533	1.87101	1231
1.87201	513	1.872	734	1.87201	3257	1.87201	1041	1.87201	1014	1.87201	1624	1.87201	1213
1.87301	535	1.873	784	1.87301	2444	1.87301	994	1.87301	1066	1.87301	1516	1.87301	1219
1.87401	481	1.874	776	1.87401	2005	1.87401	1011	1.87401	1064	1.87401	1402	1.87401	1211
1.87501	488	1.875	716	1.87501	1674	1.87501	1009	1.87501	1040	1.87501	1408	1.87501	1181
1.87601	499	1.876	770	1.87601	1472	1.87601	1040	1.87601	1029	1.87601	1120	1.87601	1224
1.87701	495	1.877	735	1.87701	1400	1.87701	1063	1.87701	1062	1.87701	1117	1.87701	1174
1.87801	506	1.878	751	1.87801	1396	1.87801	1092	1.87801	1097	1.87801	1090	1.87801	1275
1.87901	495	1.879	768	1.87901	1358	1.87901	1055	1.87901	1027	1.87901	1069	1.87901	1159
1.88001	497	1.88	691	1.88001	1487	1.88001	1093	1.88001	1059	1.88001	1070	1.88001	1121
1.88101	485	1.881	709	1.88101	1566	1.88101	1140	1.88101	1070	1.88101	1043	1.88101	1213
1.88201	512	1.882	668	1.88201	1506	1.88201	1180	1.88201	1013	1.88201	1068	1.88201	1152
1.88301	512	1.883	705	1.88301	1438	1.88301	1177	1.88301	1065	1.88301	1105	1.88301	1121
1.88401	480	1.884	645	1.88401	1220	1.88401	1208	1.88401	1065	1.88401	1032	1.88401	1168
1.88501	556	1.885	703	1.88501	1038	1.88501	1227	1.88501	1042	1.88501	1026	1.88501	1203
1.88601	603	1.886	680	1.88601	1052	1.88601	1251	1.88601	1057	1.88601	1035	1.88601	1226
1.88701	640	1.887	690	1.88701	990	1.88701	1348	1.88701	1054	1.88701	1094	1.88701	1148
1.88801	781	1.888	675	1.88801	939	1.88801	1471	1.88801	1024	1.88801	1103	1.88801	1231
1.88901	992	1.889	683	1.88901	973	1.88901	1482	1.88901	1046	1.88901	1014	1.88901	1230
1.89001	1587	1.89	657	1.89001	1011	1.89001	1653	1.89001	1068	1.89001	1103	1.89001	1185
1.89101	2153	1.891	664	1.89101	1013	1.89101	1783	1.89101	1052	1.89101	1093	1.89101	1220
1.89201	3084	1.892	635	1.89201	1017	1.89201	1771	1.89201	1054	1.89201	1088	1.89201	1198
1.89301	4137	1.893	678	1.89301	1076	1.89301	1848	1.89301	1020	1.89301	1121	1.89301	1156
1.89401	5450	1.894	671	1.89401	1102	1.89401	1813	1.89401	1044	1.89401	1071	1.89401	1218
1.89501	6251	1.895	689	1.89501	1101	1.89501	1729	1.89501	1033	1.89501	1105	1.89501	1171
1.89601	5613	1.896	672	1.89601	1170	1.89601	1583	1.89601	1064	1.89601	1149	1.89601	1219
1.89701	3952	1.897	705	1.89701	1222	1.89701	1416	1.89701	1032	1.89701	1100	1.89701	1244
1.89801	2542	1.898	660	1.89801	1233	1.89801	1312	1.89801	1073	1.89801	1074	1.89801	1211
1.89901	1548	1.899	661	1.89901	1248	1.89901	1227	1.89901	1052	1.89901	1093	1.89901	1169
1.90001	981	1.9	724	1.90001	1290	1.90001	1258	1.90001	1050	1.90001	1124	1.90001	1149
1.90101	761	1.901	745	1.90101	1293	1.90101	1182	1.90101	1090	1.90101	1268	1.90101	1167
1.90201	684	1.902	725	1.90201	1224	1.90201	1177	1.90201	1049	1.90201	1337	1.90201	1194
1.90301	616	1.903	728	1.90301	1113	1.90301	1114	1.90301	1085	1.90301	1450	1.90301	1175
1.90401	593	1.904	779	1.90401	1095	1.90401	1090	1.90401	1080	1.90401	1529	1.90401	1216
1.90501	607	1.905	804	1.90501	1096	1.90501	1107	1.90501	1074	1.90501	1568	1.90501	1184
1.90601	602	1.906	861	1.90601	958	1.90601	1162	1.90601	1128	1.90601	1571	1.90601	1179
1.90701	661	1.907	922	1.90701	892	1.90701	1080	1.90701	1091	1.90701	1374	1.90701	1179
1.90801	648	1.908	992	1.90801	863	1.90801	1178	1.90801	1070	1.90801	1166	1.90801	1188
1.90901	641	1.909	1099	1.90901	787	1.90901	1114	1.90901	1093	1.90901	1054	1.90901	1229
1.91001	586	1.91	1216	1.91001	726	1.91001	1203	1.91001	1066	1.91001	1057	1.91001	1230
1.91101	528	1.911	1251	1.91101	770	1.91101	1201	1.91101	1107	1.91101	1052	1.91101	1253
1.91201	529	1.912	1246	1.91201	737	1.91201	1227	1.91201	1103	1.91201	1088	1.91201	1294
1.91301	521	1.913	1258	1.91301	737	1.91301	1309	1.91301	1050	1.91301	1054	1.91301	1181
1.91401	591	1.914	1287	1.91401	730	1.91401	1348	1.91401	1086	1.91401	1080	1.91401	1210
1.91501	593	1.915	1301	1.91501	734	1.91501	1409	1.91501	1038	1.91501	1122	1.91501	1128
1.91601	627	1.916	1365	1.91601	699	1.91601	1503	1.91601	1040	1.91601	1071	1.91601	1197
1.91701	655	1.917	1504	1.91701	737	1.91701	1561	1.91701	1088	1.91701	1112	1.91701	1241
1.91801	679	1.918	1430	1.91801	757	1.91801	1497	1.91801	1076	1.91801	1070	1.91801	1178
1.91901	625	1.919	1391	1.91901	738	1.91901	1447	1.91901	1014	1.91901	1062	1.91901	1228
1.92001	631	1.92	1324	1.92001	747	1.92001	1316	1.92001	1073	1.92001	1109	1.92001	1196
1.92101	648	1.921	1112	1.92101	699	1.92101	1230	1.92101	1057	1.92101	1056	1.92101	1157
1.92201	574	1.922	976	1.92201	737	1.92201	1155	1.92201	1105	1.92201	1063	1.92201	1187
1.92301	608	1.923	868	1.92301	753	1.92301	1133	1.92301	1061	1.92301	1073	1.92301	1214
1.92401	637	1.924	824	1.92401	742	1.92401	1105	1.92401	1061	1.92401	1086	1.92401	1168
1.92501	554	1.925	841	1.92501	711	1.92501	1126	1.92501	1030	1.92501	1056	1.92501	1242
1.92601	556	1.926	846	1.92601	765	1.92601	1054	1.92601	1036	1.92601	1126	1.92601	1197
1.92701	553	1.927	762	1.92701	748	1.92701	1078	1.92701	998	1.92701	1058	1.92701	1204
1.92801	518	1.928	738	1.92801	716	1.92801	1048	1.92801	1026	1.92801	1061	1.92801	1133
1.92901	540	1.929	805	1.92901	762	1.92901	1002	1.92901	1046	1.92901	1060	1.92901	1243
1.93001	507	1.93	789	1.93001	705	1.93001	920	1.93001	1027	1.93001	1022	1.93001	1194
1.93101	528	1.931	806	1.93101	796	1.93101	1013	1.93101	1037	1.93101	1042	1.93101	1187
1.93201	493	1.932	804	1.93201	739	1.93201	1015	1.93201	1043	1.93201	1055	1.93201	1160
1.93301	506	1.933	838	1.93301	750	1.93301	897	1.93301	1010	1.93301	1092	1.93301	1114
1.93401	535	1.934	848	1.93401	759	1.93401	951	1.93401	1005	1.93401	1089	1.93401	1167
1.93501	496	1.935	818	1.93501	757	1.93501	935	1.93501	1012	1.93501	1095	1.93501	1146
1.93601	493	1.936	787	1.93601	773	1.93601	964	1.93601	1071	1.93601	1066	1.93601	1098
1.93701	484	1.937	831	1.93701	750	1.93701	947	1.93701	1082	1.93701	1003	1.93701	1180
1.93801	499	1.938	829	1.93801	739	1.93801	1019	1.93801	1043	1.93801	1046	1.93801	1190
1.93901	513	1.939	743	1.93901	783	1.93901	992	1.93901	1014	1.93901	1112	1.93901	1176
1.94001	490	1.94	736	1.94001	723	1.94001	956	1.94001	1022	1.94001	1141	1.94001	1147
1.94101	491	1.941	718	1.94101	759	1.94101	944	1.94101	1059	1.94101	1072	1.94101	1131
1.94201	476	1.942	726	1.94201	712	1.94201	956	1.94201	1056	1.94201	1087	1.94201	1116
1.94301	493	1.943	659	1.94301	739	1.94301	936	1.94301	1056	1.94301	1100	1.94301	1123
1.94401	529	1.944	663	1.94401	731	1.94401	952	1.94401	1018	1.94401	1087	1.94401	1156
1.94501	521	1.945	625	1.94501	727	1.94501	948	1.94501	1122	1.94501	1068	1.94501	1159
1.94601	528	1.946	678	1.94601	697	1.94601	991	1.94601	1074	1.94601	1089	1.94601	1161
1.94701	488	1.947	672	1.94701	743	1.94701	933	1.94701	1060	1.94701	1132	1.94701	1174
1.94801	449	1.948	600	1.94801	770	1.94801	944	1.94801	1109	1.94801	1058	1.94801	1175
1.94901	413	1.949	634	1.94901	723	1.94901	990	1.94901	1119	1.94901	1067	1.94901	1191
1.95001	427	1.95	583	1.95001	748	1.95001	1015	1.95001	1063	1.95001	1132	1.95001	1185
1.95101	501	1.951	631	1.95101	718	1.95101	1048	1.95101	1088	1.95101	1087	1.95101	1184
1.95201	469	1.952	649	1.95201	729	1.95201	961	1.95201	1050	1.95201	1125	1.95201	1243
1.95301	476	1.953	648	1.95301	735	1.95301	987	1.95301	1071	1.95301	1063	1.95301	1185
1.95401	456	1.954	642	1.95401	690	1.95401	945	1.95401	1020	1.95401	1133	1.95401	1169
1.95501	490	1.955	624	1.95501	689	1.95501	969	1.95501	1050	1.95501	1043	1.95501	1203
1.95601	471	1.956	680	1.95601	740	1.95601	971	1.95601	978	1.95601	1079	1.95601	1166
1.95701	514	1.957	643	1.95701	723	1.95701	935	1.95701	1074	1.95701	1102	1.95701	1209
1.95801	475	1.958	616	1.95801	724	1.95801	1006	1.95801	1087	1.95801	1114	1.95801	1184
1.95901	444	1.959	636	1.95901	715	1.95901	1021	1.95901	1087	1.95901	1149	1.95901	1156
1.96001	496	1.96	667	1.96001	680	1.96001	983	1.96001	1060	1.96001	1076	1.96001	1171
1.96101	494	1.961	638	1.96101	718	1.96101	996	1.96101	1013	1.96101	1107	1.96101	1147
1.96201	529	1.962	629	1.96201	716	1.96201	982	1.96201	1053	1.96201	1066	1.96201	1155
1.96301	490	1.963	658	1.96301	721	1.96301	957	1.96301	1045	1.96301	1046	1.96301	1197
1.96401	504	1.964	657	1.96401	687	1.96401	961	1.96401	1011	1.96401	1105	1.96401	1204
1.96501	512	1.965	698	1.96501	686	1.96501	1017	1.96501	1086	1.96501	1076	1.96501	1159
1.96601	472	1.966	624	1.96601	712	1.96601	941	1.96601	1055	1.96601	1103	1.96601	1236
1.96701	458	1.967	613	1.96701	679	1.96701	959	1.96701	1048	1.96701	1113	1.96701	1154
1.96801	473	1.968	645	1.96801	718	1.96801	959	1.96801	1052	1.96801	1054	1.96801	1279
1.96901	482	1.969	614	1.96901	696	1.96901	937	1.96901	1101	1.96901	1154	1.96901	1185
1.97001	523	1.97	623	1.97001	752	1.97001	921	1.97001	1054	1.97001	1111	1.97001	1221
1.97101	509	1.971	625	1.97101	717	1.97101	934	1.97101	993	1.97101	1085	1.97101	1245
1.97201	523	1.972	633	1.97201	736	1.97201	1013	1.97201	1077	1.97201	1075	1.97201	1230
1.97301	463	1.973	595	1.97301	720	1.97301	984	1.97301	1037	1.97301	1066	1.97301	1237
1.97401	482	1.974	607	1.97401	737	1.97401	981	1.97401	1056	1.97401	1116	1.97401	1246
1.97501	507	1.975	606	1.97501	767	1.97501	964	1.97501	1059	1.97501	1092	1.97501	1182
1.97601	552	1.976	619	1.97601	721	1.97601	1005	1.97601	1078	1.97601	1073	1.97601	1222
1.97701	493	1.977	614	1.97701	742	1.97701	981	1.97701	1125	1.97701	1131	1.97701	1163
1.97801	535	1.978	655	1.97801	754	1.97801	981	1.97801	1071	1.97801	1078	1.97801	1156
1.97901	461	1.979	624	1.97901	798	1.97901	1008	1.97901	1083	1.97901	1089	1.97901	1188
1.98001	459	1.98	605	1.98001	786	1.98001	946	1.98001	1078	1.98001	1112	1.98001	1185
1.98101	478	1.981	597	1.98101	818	1.98101	957	1.98101	1076	1.98101	1091	1.98101	1167
1.98201	478	1.982	626	1.98201	798	1.98201	987	1.98201	1071	1.98201	1100	1.98201	1189
1.98301	502	1.983	599	1.98301	770	1.98301	957	1.98301	1067	1.98301	1070	1.98301	1191
1.98401	499	1.984	642	1.98401	854	1.98401	996	1.98401	1089	1.98401	1071	1.98401	1196
1.98501	503	1.985	604	1.98501	840	1.98501	884	1.98501	1037	1.98501	1103	1.98501	1176
1.98601	501	1.986	615	1.98601	824	1.98601	988	1.98601	1058	1.98601	1033	1.98601	1179
1.98701	508	1.987	629	1.98701	878	1.98701	979	1.98701	1064	1.98701	1084	1.98701	1219
1.98801	529	1.988	665	1.98801	880	1.98801	930	1.98801	1093	1.98801	1090	1.98801	1207
1.98901	490	1.989	661	1.98901	865	1.98901	948	1.98901	1077	1.98901	1054	1.98901	1201
1.99001	470	1.99	587	1.99001	929	1.99001	961	1.99001	1070	1.99001	1034	1.99001	1174
1.99101	528	1.991	608	1.99101	845	1.99101	934	1.99101	1076	1.99101	1069	1.99101	1173
1.99201	514	1.992	644	1.99201	872	1.99201	939	1.99201	1030	1.99201	1119	1.99201	1193
1.99301	511	1.993	609	1.99301	901	1.99301	982	1.99301	1045	1.99301	1128	1.99301	1144
1.99401	554	1.994	616	1.99401	853	1.99401	1009	1.99401	1046	1.99401	1095	1.99401	1202
1.99501	513	1.995	626	1.99501	884	1.99501	994	1.99501	1095	1.99501	1065	1.99501	1213
1.99601	532	1.996	589	1.99601	935	1.99601	938	1.99601	1043	1.99601	1063	1.99601	1218
1.99701	554	1.997	652	1.99701	859	1.99701	966	1.99701	1054	1.99701	1090	1.99701	1218
[truncated: 1,002 more rows]

## Sheet: 2c
20mM		30mM		40mM		50mM		60mM		70mM		150mM
Int/kHz	Rel_Counts/-	Int/kHz	Rel_Counts/-	Int/kHz	Rel_Counts/-	Int/kHz	Rel_Counts/-	Int/kHz	Rel_Counts/-	Int/kHz	Rel_Counts/-	Int/kHz	Rel_Counts/-
0	0	0	0	0	0	0	0	0	0	0	0	0	0
40.1606	0	40.1606	0	40.1606	0	40.1606	0	40.1606	0	40.1606	0	40.1606	0
80.3213	0	80.3213	0	80.3213	0	80.3213	0	80.3213	0	80.3213	0	80.3213	0
120.482	0	120.482	0	120.482	0	120.482	0	120.482	0	120.482	0	120.482	0
160.643	0	160.643	0	160.643	0	160.643	0	160.643	0	160.643	0	160.643	0
200.803	0	200.803	0	200.803	0	200.803	0	200.803	0	200.803	0	200.803	0
240.964	0	240.964	0	240.964	0	240.964	0	240.964	0	240.964	0	240.964	0
281.124	0	281.124	0	281.124	0	281.124	0	281.124	0	281.124	0	281.124	0
321.285	0	321.285	0	321.285	0	321.285	0	321.285	0	321.285	0	321.285	0
361.446	0	361.446	0	361.446	0	361.446	0	361.446	0	361.446	0	361.446	0
401.606	0.0105525	401.606	0	401.606	0	401.606	0	401.606	0	401.606	0	401.606	0
441.767	0.302471	441.767	0	441.767	0	441.767	0	441.767	0	441.767	0	441.767	0
481.928	1	481.928	0.000585792	481.928	0	481.928	0	481.928	0	481.928	0	481.928	0
522.088	0.685506	522.088	0.0508574	522.088	0	522.088	0	522.088	0	522.088	0	522.088	0
562.249	0.305718	562.249	0.544254	562.249	0	562.249	0	562.249	0	562.249	0	562.249	0
602.41	0.169043	602.41	1	602.41	0.00433917	602.41	0	602.41	0	602.41	0	602.41	0
642.57	0.0989803	642.57	0.582969	642.57	0.148349	642.57	0	642.57	0	642.57	0	642.57	0
682.731	0.0691492	682.731	0.266163	682.731	0.841084	682.731	0	682.731	0	682.731	0	682.731	0
722.892	0.0533712	722.892	0.152199	722.892	1	722.892	0	722.892	0	722.892	0	722.892	0
763.052	0.0370859	763.052	0.0961764	763.052	0.414723	763.052	0	763.052	0	763.052	0	763.052	0
803.213	0.0285627	803.213	0.0719459	803.213	0.183266	803.213	0	803.213	0	803.213	0	803.213	0
843.373	0.0230836	843.373	0.0488337	843.373	0.0963296	843.373	0.00398998	843.373	0	843.373	0	843.373	0
883.534	0.0184161	883.534	0.0390883	883.534	0.0594211	883.534	0.107263	883.534	7.83638e-05	883.534	0	883.534	0
923.695	0.0155243	923.695	0.0331771	923.695	0.0413497	923.695	0.668619	923.695	0.001724	923.695	0.000128639	923.695	0
963.855	0.0140023	963.855	0.0277985	963.855	0.0319567	963.855	1	963.855	0.0776585	963.855	0.0174092	963.855	0
1004.02	0.0131399	1004.02	0.0194376	1004.02	0.0233294	1004.02	0.428032	1004.02	0.560458	1004.02	0.275117	1004.02	0
1044.18	0.011212	1044.18	0.0182661	1044.18	0.0184798	1044.18	0.117874	1044.18	1	1044.18	1	1044.18	0.00217776
1084.34	0.00974075	1084.34	0.0172542	1084.34	0.0172035	1084.34	0.0538223	1084.34	0.506269	1084.34	0.912954	1084.34	0.0675476
1124.5	0.00857389	1124.5	0.0127277	1124.5	0.0137322	1124.5	0.0313256	1124.5	0.102343	1124.5	0.252862	1124.5	0.516426
1164.66	0.00862463	1164.66	0.0126212	1164.66	0.0122007	1164.66	0.020247	1164.66	0.0287987	1164.66	0.0445092	1164.66	1
1204.82	0.00664604	1204.82	0.0106508	1204.82	0.00923988	1204.82	0.013116	1204.82	0.0139096	1204.82	0.016423	1204.82	0.529566
1244.98	0.0059865	1244.98	0.00947918	1244.98	0.00862729	1244.98	0.0106965	1244.98	0.00846329	1244.98	0.00973372	1244.98	0.0792485
1285.14	0.00679823	1285.14	0.00740228	1285.14	0.00852519	1285.14	0.00827709	1285.14	0.00536792	1285.14	0.007847	1285.14	0.0068655
1325.3	0.00563137	1325.3	0.00665673	1325.3	0.00755526	1325.3	0.00802241	1325.3	0.00376146	1325.3	0.00377342	1325.3	0.00358039
1365.46	0.00456598	1365.46	0.0077218	1365.46	0.00571749	1365.46	0.00632455	1365.46	0.00356555	1365.46	0.00304447	1365.46	0.00310055
1405.62	0.00456598	1405.62	0.00596443	1405.62	0.00576854	1405.62	0.00522093	1405.62	0.00356555	1405.62	0.00287295	1405.62	0.00199321
1445.78	0.00451525	1445.78	0.00591117	1445.78	0.00505386	1445.78	0.00466913	1445.78	0.002586	1445.78	0.00287295	1445.78	0.00158718
1485.94	0.00466744	1485.94	0.00580467	1485.94	0.00398183	1485.94	0.00343818	1485.94	0.00270355	1485.94	0.00201535	1485.94	0.00118116
1526.1	0.00481964	1526.1	0.0049526	1526.1	0.00352239	1526.1	0.00292882	1526.1	0.00184155	1526.1	0.00158655	1526.1	0.000442935
1566.27	0.00344985	1566.27	0.00532538	1566.27	0.00377763	1566.27	0.00297126	1566.27	0.00113627	1566.27	0.00137215	1566.27	0.000184556
1606.43	0.00339912	1606.43	0.00468634	1606.43	0.00336924	1606.43	0.00212233	1606.43	0.00152809	1606.43	0.00158655	1606.43	3.69113e-05
1646.59	0.00279032	1646.59	0.00489935	1646.59	0.00321609	1646.59	0.0018252	1646.59	0.000979547	1646.59	0.00115775	1646.59	3.69113e-05
1686.75	0.00299325	1686.75	0.00431356	1686.75	0.0027056	1686.75	0.0018252	1686.75	0.00141055	1686.75	0.00120063	1686.75	0.000147645
1726.91	0.00238446	1726.91	0.00351475	1726.91	0.00316504	1726.91	0.0018252	1726.91	0.00156728	1726.91	0.000643197	1726.91	0.000184556
1767.07	0.00268885	1767.07	0.0027692	1767.07	0.00285875	1767.07	0.00165542	1767.07	0.000862001	1767.07	0.001072	1767.07	0.000147645
1807.23	0.00279032	1807.23	0.00266269	1807.23	0.0025014	1807.23	0.00144319	1807.23	0.00101873	1807.23	0.000557438	1807.23	0.000110734
1847.39	0.00218152	1847.39	0.00218341	1847.39	0.00214406	1847.39	0.00157053	1847.39	0.000940365	1847.39	0.000385918	1847.39	7.38225e-05
1887.55	0.00177566	1887.55	0.00308872	1887.55	0.00173567	1887.55	0.000933826	1887.55	0.000862001	1887.55	0.000686077	1887.55	0
1927.71	0.00223226	1927.71	0.00271594	1927.71	0.00199091	1927.71	0.000933826	1927.71	0.000783638	1927.71	0.000514558	1927.71	3.69113e-05
1967.87	0.00157273	1967.87	0.00218341	1967.87	0.00209301	1967.87	0.00135829	1967.87	0.000940365	1967.87	0.000428798	1967.87	0
2008.03	0.00202932	2008.03	0.00292896	2008.03	0.00163357	2008.03	0.000806486	2008.03	0.000783638	2008.03	0.000514558	2008.03	0
2048.19	0.00213079	2048.19	0.00223666	2048.19	0.00178672	2048.19	0.000933826	2048.19	0.000313455	2048.19	0.000428798	2048.19	0
2088.35	0.00121759	2088.35	0.00244968	2088.35	0.00168462	2088.35	0.00106117	2088.35	0.000705274	2088.35	0.000471678	2088.35	0
2128.51	0.00162346	2128.51	0.00165087	2128.51	0.00158252	2128.51	0.00118851	2128.51	0.000587728	2128.51	0.000385918	2128.51	0
2168.67	0.00142053	2168.67	0.00218341	2168.67	0.00142937	2168.67	0.000891379	2168.67	0.000391819	2168.67	0.000343038	2168.67	0
2208.84	0.00142053	2208.84	0.00175738	2208.84	0.000969932	2208.84	0.000806486	2208.84	0.00082282	2208.84	0.000686077	2208.84	0
2249	0.00162346	2249	0.00165087	2249	0.00137832	2249	0.000764039	2249	0.000587728	2249	0.000300159	2249	0
2289.16	0.00131906	2289.16	0.00143785	2289.16	0.00137832	2289.16	0.000509359	2289.16	0.000274273	2289.16	0.000257279	2289.16	0
2329.32	0.00131906	2329.32	0.0020769	2329.32	0.00137832	2329.32	0.000509359	2329.32	0.000352637	2329.32	0.000343038	2329.32	0
2369.48	0.00116686	2369.48	0.0020769	2369.48	0.00142937	2369.48	0.000466913	2369.48	0.000352637	2369.48	0.000214399	2369.48	0
2409.64	0.00136979	2409.64	0.00191714	2409.64	0.000714687	2409.64	0.000339573	2409.64	0.000274273	2409.64	0.000257279	2409.64	0
2449.8	0.00101466	2449.8	0.00127809	2449.8	0.00107203	2449.8	0.000679146	2449.8	0.000313455	2449.8	0.000471678	2449.8	0
2489.96	0.00131906	2489.96	0.00197039	2489.96	0.00102098	2489.96	0.000551806	2489.96	0.000235091	2489.96	0.000385918	2489.96	0
2530.12	0.00131906	2530.12	0.00133135	2530.12	0.00127623	2530.12	0.000594253	2530.12	0.000352637	2530.12	0.000128639	2530.12	0
2570.28	0.000811729	2570.28	0.00170412	2570.28	0.000867834	2570.28	0.000636699	2570.28	0.000313455	2570.28	0.000171519	2570.28	0
2610.44	0.00111613	2610.44	0.00133135	2610.44	0.00112308	2610.44	0.000169786	2610.44	0.000274273	2610.44	0.000128639	2610.44	0
2650.6	0.000963929	2650.6	0.00111833	2650.6	0.000816785	2650.6	0.000466913	2650.6	0.000195909	2650.6	0.000257279	2650.6	0
2690.76	0.00126833	2690.76	0.000852061	2690.76	0.00112308	2690.76	0.000466913	2690.76	0.000274273	2690.76	8.57596e-05	2690.76	0
2730.92	0.000963929	2730.92	0.00127809	2730.92	0.000816785	2730.92	0.000212233	2730.92	0.000313455	2730.92	4.28798e-05	2730.92	0
2771.08	0.000913196	2771.08	0.0013846	2771.08	0.000765736	2771.08	0.000212233	2771.08	0.000274273	2771.08	0.000128639	2771.08	0
2811.24	0.000710263	2811.24	0.00127809	2811.24	0.000969932	2811.24	0.000551806	2811.24	0.000235091	2811.24	0.000428798	2811.24	0
2851.41	0.00065953	2851.41	0.000852061	2851.41	0.000867834	2851.41	0.000297126	2851.41	0.000274273	2851.41	4.28798e-05	2851.41	0
2891.57	0.000963929	2891.57	0.000905315	2891.57	0.00112308	2891.57	4.24466e-05	2891.57	0.000313455	2891.57	4.28798e-05	2891.57	0
2931.73	0.000963929	2931.73	0.000798807	2931.73	0.00112308	2931.73	0.00038202	2931.73	0.000274273	2931.73	8.57596e-05	2931.73	0
2971.89	0.00131906	2971.89	0.000692299	2971.89	0.000612589	2971.89	0.000339573	2971.89	0.000156728	2971.89	8.57596e-05	2971.89	0
3012.05	0.000913196	3012.05	0.00127809	3012.05	0.000408392	3012.05	0.000339573	3012.05	0.000235091	3012.05	4.28798e-05	3012.05	0
3052.21	0.000862463	3052.21	0.00117158	3052.21	0.000867834	3052.21	8.48932e-05	3052.21	7.83638e-05	3052.21	8.57596e-05	3052.21	0
3092.37	0.000862463	3092.37	0.00106508	3092.37	0.00056154	3092.37	0.00038202	3092.37	0.000156728	3092.37	8.57596e-05	3092.37	0
3132.53	0.00106539	3132.53	0.00106508	3132.53	0.000714687	3132.53	0.00025468	3132.53	0.000195909	3132.53	4.28798e-05	3132.53	0
3172.69	0.000811729	3172.69	0.00111833	3172.69	0.000459442	3172.69	0.000339573	3172.69	0.000117546	3172.69	4.28798e-05	3172.69	0
3212.85	0.000710263	3212.85	0.00149111	3212.85	0.000612589	3212.85	0.000212233	3212.85	0.000235091	3212.85	0.000128639	3212.85	0
3253.01	0.000963929	3253.01	0.00106508	3253.01	0.000612589	3253.01	0.000169786	3253.01	0.000156728	3253.01	4.28798e-05	3253.01	0
3293.17	0.000862463	3293.17	0.000852061	3293.17	0.000612589	3293.17	0.00012734	3293.17	0.000195909	3293.17	0.000128639	3293.17	0
3333.33	0.000608797	3333.33	0.000798807	3333.33	0.000510491	3333.33	0.000297126	3333.33	0.000195909	3333.33	8.57596e-05	3333.33	0
3373.49	0.00065953	3373.49	0.000692299	3373.49	0.000663638	3373.49	0.000339573	3373.49	0.000117546	3373.49	8.57596e-05	3373.49	0
3413.65	0.000811729	3413.65	0.000905315	3413.65	0.000663638	3413.65	0.000297126	3413.65	0	3413.65	4.28798e-05	3413.65	0
3453.82	0.000355132	3453.82	0.000745553	3453.82	0.000663638	3453.82	0.000339573	3453.82	0.000156728	3453.82	0	3453.82	0
3493.98	0.000507331	3493.98	0.000479284	3493.98	0.000459442	3493.98	0.000551806	3493.98	0.000117546	3493.98	0.000128639	3493.98	0
3534.14	0.000760996	3534.14	0.000852061	3534.14	0.000408392	3534.14	0.00025468	3534.14	0.000156728	3534.14	0	3534.14	0
3574.3	0.000608797	3574.3	0.000479284	3574.3	0.000663638	3574.3	0.000424466	3574.3	3.91819e-05	3574.3	0.000171519	3574.3	0
3614.46	0.000507331	3614.46	0.000958569	3614.46	0.000306294	3614.46	0.00025468	3614.46	0	3614.46	0	3614.46	0
3654.62	0.000456598	3654.62	0.000372777	3654.62	0.000612589	3654.62	0.00012734	3654.62	3.91819e-05	3654.62	0	3654.62	0
3694.78	0.000608797	3694.78	0.000372777	3694.78	0.000459442	3694.78	0.000212233	3694.78	0.000156728	3694.78	8.57596e-05	3694.78	0
3734.94	0.000456598	3734.94	0.00042603	3734.94	0.000510491	3734.94	8.48932e-05	3734.94	3.91819e-05	3734.94	4.28798e-05	3734.94	0
3775.1	0.000253665	3775.1	0.000372777	3775.1	0.000459442	3775.1	0.000212233	3775.1	7.83638e-05	3775.1	8.57596e-05	3775.1	0
3815.26	0.000355132	3815.26	0.000639046	3815.26	0.000306294	3815.26	0.000169786	3815.26	0.000156728	3815.26	4.28798e-05	3815.26	0
3855.42	0.000608797	3855.42	0.000319523	3855.42	0.00056154	3855.42	8.48932e-05	3855.42	3.91819e-05	3855.42	0	3855.42	0
3895.58	0.000507331	3895.58	0.000745553	3895.58	0.000357343	3895.58	0.000169786	3895.58	7.83638e-05	3895.58	4.28798e-05	3895.58	0
3935.74	0.000405865	3935.74	0.000692299	3935.74	0.000306294	3935.74	0.000339573	3935.74	7.83638e-05	3935.74	4.28798e-05	3935.74	0
3975.9	0.000304399	3975.9	0.000532538	3975.9	0.000663638	3975.9	0.00012734	3975.9	3.91819e-05	3975.9	0	3975.9	0
4016.06	0.000304399	4016.06	0.000745553	4016.06	0.000306294	4016.06	0.000169786	4016.06	3.91819e-05	4016.06	4.28798e-05	4016.06	0
4056.22	0.000304399	4056.22	0.000532538	4056.22	0.000408392	4056.22	8.48932e-05	4056.22	3.91819e-05	4056.22	0	4056.22	0
4096.39	0.000202932	4096.39	0.000585792	4096.39	0.00056154	4096.39	0.000212233	4096.39	0.000117546	4096.39	4.28798e-05	4096.39	0
4136.55	0.000558064	4136.55	0.000213015	4136.55	0.000408392	4136.55	0.00025468	4136.55	0.000117546	4136.55	4.28798e-05	4136.55	0
4176.71	0.000456598	4176.71	0.000479284	4176.71	0.000510491	4176.71	0	4176.71	0	4176.71	0	4176.71	0
4216.87	0.000507331	4216.87	0.000319523	4216.87	0.000357343	4216.87	0.000169786	4216.87	3.91819e-05	4216.87	4.28798e-05	4216.87	0
4257.03	0.000253665	4257.03	0.000585792	4257.03	0.000408392	4257.03	8.48932e-05	4257.03	3.91819e-05	4257.03	4.28798e-05	4257.03	0
4297.19	0.000558064	4297.19	0.000266269	4297.19	0.000153147	4297.19	8.48932e-05	4297.19	7.83638e-05	4297.19	0	4297.19	0
4337.35	0.000304399	4337.35	0.000213015	4337.35	0.000255245	4337.35	0.000212233	4337.35	7.83638e-05	4337.35	0	4337.35	0
4377.51	0.000456598	4377.51	0.000585792	4377.51	0.000357343	4377.51	0.00012734	4377.51	7.83638e-05	4377.51	0	4377.51	0
4417.67	0.000456598	4417.67	0.000479284	4417.67	0.000255245	4417.67	0.00012734	4417.67	3.91819e-05	4417.67	8.57596e-05	4417.67	0
4457.83	0.000355132	4457.83	0.000213015	4457.83	0.000204196	4457.83	0	4457.83	3.91819e-05	4457.83	4.28798e-05	4457.83	0
4497.99	0.000304399	4497.99	0.000213015	4497.99	0.000459442	4497.99	4.24466e-05	4497.99	0	4497.99	8.57596e-05	4497.99	0
4538.15	0.000405865	4538.15	0.000372777	4538.15	0.000459442	4538.15	0.00012734	4538.15	3.91819e-05	4538.15	4.28798e-05	4538.15	0
4578.31	0.000304399	4578.31	0.000319523	4578.31	0.000408392	4578.31	0.000169786	4578.31	7.83638e-05	4578.31	4.28798e-05	4578.31	0
4618.47	0.000355132	4618.47	0.00042603	4618.47	0.000204196	4618.47	0.00012734	4618.47	0.000117546	4618.47	4.28798e-05	4618.47	0
4658.63	0.000558064	4658.63	0.00042603	4658.63	0.000255245	4658.63	8.48932e-05	4658.63	3.91819e-05	4658.63	0	4658.63	0
4698.8	0.000304399	4698.8	0.000319523	4698.8	0.000102098	4698.8	0.00012734	4698.8	7.83638e-05	4698.8	0	4698.8	0
4738.96	0.000202932	4738.96	0.000532538	4738.96	0.000612589	4738.96	4.24466e-05	4738.96	3.91819e-05	4738.96	0	4738.96	0
4779.12	0.000253665	4779.12	0.000319523	4779.12	0.000204196	4779.12	8.48932e-05	4779.12	0.000156728	4779.12	0	4779.12	0
4819.28	0.000202932	4819.28	0.000319523	4819.28	0.000204196	4819.28	8.48932e-05	4819.28	3.91819e-05	4819.28	0	4819.28	0
4859.44	0.000202932	4859.44	0.000159761	4859.44	0.000255245	4859.44	0.00025468	4859.44	0.000117546	4859.44	8.57596e-05	4859.44	0
4899.6	0.000253665	4899.6	0.000479284	4899.6	0.000408392	4899.6	4.24466e-05	4899.6	7.83638e-05	4899.6	4.28798e-05	4899.6	0
4939.76	0.000304399	4939.76	5.32538e-05	4939.76	0.000204196	4939.76	0.00025468	4939.76	3.91819e-05	4939.76	0	4939.76	0
4979.92	0.000304399	4979.92	0.000372777	4979.92	0.000459442	4979.92	0.000212233	4979.92	3.91819e-05	4979.92	0.000128639	4979.92	0
5020.08	0.000405865	5020.08	0.000319523	5020.08	0.000306294	5020.08	0	5020.08	0.000117546	5020.08	0	5020.08	0
5060.24	0.000253665	5060.24	0.000266269	5060.24	0.000306294	5060.24	0.000169786	5060.24	0	5060.24	4.28798e-05	5060.24	0
5100.4	0.000355132	5100.4	0.000159761	5100.4	0.000357343	5100.4	0.000169786	5100.4	0.000156728	5100.4	0	5100.4	0
5140.56	0.000152199	5140.56	0.000106508	5140.56	0.000306294	5140.56	0.000212233	5140.56	0	5140.56	0	5140.56	0
5180.72	0.000355132	5180.72	0.000319523	5180.72	0.000306294	5180.72	8.48932e-05	5180.72	7.83638e-05	5180.72	0	5180.72	0
5220.88	0.000355132	5220.88	0.000159761	5220.88	5.10491e-05	5220.88	0.000169786	5220.88	3.91819e-05	5220.88	0	5220.88	0
5261.04	5.07331e-05	5261.04	0.000639046	5261.04	0.000255245	5261.04	0	5261.04	0	5261.04	0	5261.04	0
5301.2	0.000101466	5301.2	0.000372777	5301.2	0.000357343	5301.2	0.00012734	5301.2	3.91819e-05	5301.2	0	5301.2	0
5341.37	0.000152199	5341.37	0.000106508	5341.37	0.000357343	5341.37	8.48932e-05	5341.37	0	5341.37	0	5341.37	0
5381.53	0.000202932	5381.53	0.000372777	5381.53	0.000102098	5381.53	0	5381.53	0	5381.53	0	5381.53	0
5421.69	0.000253665	5421.69	0.000213015	5421.69	0.000102098	5421.69	0.000169786	5421.69	0	5421.69	0	5421.69	0
5461.85	0.000558064	5461.85	0.000319523	5461.85	0.000357343	5461.85	0.000169786	5461.85	0	5461.85	0	5461.85	0
5502.01	0.000304399	5502.01	0.000213015	5502.01	0.000255245	5502.01	0.000212233	5502.01	0	5502.01	0	5502.01	0
5542.17	0.000202932	5542.17	0.000159761	5542.17	0.000204196	5542.17	0	5542.17	3.91819e-05	5542.17	0	5542.17	0
5582.33	0.000202932	5582.33	0.000159761	5582.33	0.000102098	5582.33	4.24466e-05	5582.33	0	5582.33	0	5582.33	0
5622.49	0.000456598	5622.49	0.000213015	5622.49	0.000255245	5622.49	0.000297126	5622.49	7.83638e-05	5622.49	4.28798e-05	5622.49	0
5662.65	0.000304399	5662.65	0.00042603	5662.65	0.000306294	5662.65	0.00012734	5662.65	0	5662.65	0	5662.65	0
5702.81	0.000304399	5702.81	0.000319523	5702.81	0.000153147	5702.81	8.48932e-05	5702.81	3.91819e-05	5702.81	4.28798e-05	5702.81	0
5742.97	0.000456598	5742.97	0.000266269	5742.97	5.10491e-05	5742.97	0.000169786	5742.97	0	5742.97	4.28798e-05	5742.97	0
5783.13	0.000202932	5783.13	0.000213015	5783.13	0.000204196	5783.13	8.48932e-05	5783.13	0	5783.13	0	5783.13	0
5823.29	0.000152199	5823.29	0	5823.29	0.000102098	5823.29	0.000212233	5823.29	3.91819e-05	5823.29	0	5823.29	0
5863.45	0.000202932	5863.45	0.00042603	5863.45	0.000204196	5863.45	0	5863.45	0	5863.45	0	5863.45	0
5903.61	0.000304399	5903.61	0.000213015	5903.61	0.000102098	5903.61	4.24466e-05	5903.61	0	5903.61	0	5903.61	0
5943.78	5.07331e-05	5943.78	5.32538e-05	5943.78	5.10491e-05	5943.78	8.48932e-05	5943.78	0	5943.78	0	5943.78	0
5983.94	0.000253665	5983.94	0.00042603	5983.94	0.000255245	5983.94	0.00012734	5983.94	7.83638e-05	5983.94	0	5983.94	0
6024.1	0	6024.1	0.000106508	6024.1	5.10491e-05	6024.1	0.000212233	6024.1	0	6024.1	0	6024.1	0
6064.26	0.000253665	6064.26	0.000745553	6064.26	0.000102098	6064.26	0.00012734	6064.26	0	6064.26	0	6064.26	0
6104.42	0.000101466	6104.42	0.000266269	6104.42	0.000255245	6104.42	0	6104.42	3.91819e-05	6104.42	0	6104.42	0
6144.58	0.000101466	6144.58	0.000106508	6144.58	0.000255245	6144.58	4.24466e-05	6144.58	0	6144.58	0	6144.58	0
6184.74	0.000253665	6184.74	0.000159761	6184.74	0.000204196	6184.74	4.24466e-05	6184.74	3.91819e-05	6184.74	4.28798e-05	6184.74	0
6224.9	0.000304399	6224.9	0	6224.9	0.000102098	6224.9	0.000169786	6224.9	0	6224.9	0	6224.9	0
6265.06	0.000253665	6265.06	0.000213015	6265.06	0.000102098	6265.06	4.24466e-05	6265.06	0	6265.06	4.28798e-05	6265.06	0
6305.22	0.000304399	6305.22	0.000159761	6305.22	0.000204196	6305.22	0.00025468	6305.22	3.91819e-05	6305.22	0	6305.22	0
6345.38	0.000202932	6345.38	5.32538e-05	6345.38	0.000204196	6345.38	0.000169786	6345.38	7.83638e-05	6345.38	0	6345.38	0
6385.54	0.000253665	6385.54	0.000106508	6385.54	5.10491e-05	6385.54	0	6385.54	0	6385.54	0	6385.54	0
6425.7	0.000101466	6425.7	0.000213015	6425.7	0.000204196	6425.7	4.24466e-05	6425.7	7.83638e-05	6425.7	4.28798e-05	6425.7	0
6465.86	0.000304399	6465.86	0.000106508	6465.86	0.000102098	6465.86	4.24466e-05	6465.86	0	6465.86	0	6465.86	0
6506.02	0.000253665	6506.02	0.000106508	6506.02	0.000204196	6506.02	4.24466e-05	6506.02	7.83638e-05	6506.02	0	6506.02	0
6546.18	0.000202932	6546.18	0.000106508	6546.18	0.000153147	6546.18	0.00012734	6546.18	0	6546.18	0	6546.18	0
6586.35	0.000152199	6586.35	0.000266269	6586.35	0.000153147	6586.35	4.24466e-05	6586.35	7.83638e-05	6586.35	0	6586.35	0
6626.51	5.07331e-05	6626.51	5.32538e-05	6626.51	0.000204196	6626.51	0.00025468	6626.51	0	6626.51	0	6626.51	0
6666.67	0.000253665	6666.67	0.000213015	6666.67	0.000102098	6666.67	4.24466e-05	6666.67	0	6666.67	0	6666.67	0
6706.83	0.000101466	6706.83	0.000159761	6706.83	5.10491e-05	6706.83	0.000212233	6706.83	3.91819e-05	6706.83	4.28798e-05	6706.83	0
6746.99	0.000253665	6746.99	5.32538e-05	6746.99	0.000102098	6746.99	0.00012734	6746.99	0	6746.99	4.28798e-05	6746.99	0
6787.15	0.000152199	6787.15	0.000106508	6787.15	0.000102098	6787.15	4.24466e-05	6787.15	7.83638e-05	6787.15	0	6787.15	0
6827.31	0.000152199	6827.31	0	6827.31	5.10491e-05	6827.31	0	6827.31	3.91819e-05	6827.31	0	6827.31	0
6867.47	0.000101466	6867.47	0.000106508	6867.47	0.000255245	6867.47	0	6867.47	0	6867.47	0	6867.47	0
6907.63	0.000101466	6907.63	0.000213015	6907.63	0.000102098	6907.63	8.48932e-05	6907.63	0	6907.63	0	6907.63	0
6947.79	0.000202932	6947.79	5.32538e-05	6947.79	0.000204196	6947.79	0	6947.79	0	6947.79	0	6947.79	0
6987.95	5.07331e-05	6987.95	0.000159761	6987.95	0.000255245	6987.95	8.48932e-05	6987.95	0	6987.95	0	6987.95	0
7028.11	5.07331e-05	7028.11	0.000106508	7028.11	0.000102098	7028.11	0	7028.11	3.91819e-05	7028.11	0	7028.11	0
7068.27	0.000304399	7068.27	0.000106508	7068.27	0.000102098	7068.27	0	7068.27	0	7068.27	0	7068.27	0
7108.43	0.000152199	7108.43	0.000159761	7108.43	0.000255245	7108.43	8.48932e-05	7108.43	3.91819e-05	7108.43	0	7108.43	0
7148.59	0.000101466	7148.59	5.32538e-05	7148.59	0.000102098	7148.59	0	7148.59	0	7148.59	0	7148.59	0
7188.76	0.000253665	7188.76	0.000213015	7188.76	5.10491e-05	7188.76	4.24466e-05	7188.76	0	7188.76	0	7188.76	0
7228.92	0.000304399	7228.92	0.000266269	7228.92	0.000102098	7228.92	4.24466e-05	7228.92	0	7228.92	0	7228.92	0
7269.08	0.000304399	7269.08	0.000106508	7269.08	5.10491e-05	7269.08	4.24466e-05	7269.08	0	7269.08	0	7269.08	0
7309.24	5.07331e-05	7309.24	0.000159761	7309.24	0.000102098	7309.24	0	7309.24	0	7309.24	0	7309.24	0
7349.4	5.07331e-05	7349.4	0.000319523	7349.4	0.000102098	7349.4	0	7349.4	0	7349.4	0	7349.4	0
7389.56	0.000152199	7389.56	0.000159761	7389.56	5.10491e-05	7389.56	8.48932e-05	7389.56	0	7389.56	0	7389.56	0
7429.72	0.000101466	7429.72	0.000213015	7429.72	0	7429.72	8.48932e-05	7429.72	0	7429.72	0	7429.72	0
7469.88	0	7469.88	5.32538e-05	7469.88	0.000255245	7469.88	8.48932e-05	7469.88	0	7469.88	0	7469.88	0
7510.04	5.07331e-05	7510.04	0.000213015	7510.04	0	7510.04	4.24466e-05	7510.04	0	7510.04	0	7510.04	0
7550.2	5.07331e-05	7550.2	0.000213015	7550.2	0.000102098	7550.2	4.24466e-05	7550.2	0	7550.2	0	7550.2	0
7590.36	0.000152199	7590.36	0.000266269	7590.36	5.10491e-05	7590.36	0.00012734	7590.36	0	7590.36	0	7590.36	0
7630.52	0.000152199	7630.52	0.000106508	7630.52	0.000153147	7630.52	0	7630.52	0	7630.52	0	7630.52	0
7670.68	0.000152199	7670.68	0.000106508	7670.68	5.10491e-05	7670.68	8.48932e-05	7670.68	0	7670.68	0	7670.68	0
7710.84	0.000152199	7710.84	0.000159761	7710.84	0.000102098	7710.84	0	7710.84	0	7710.84	0	7710.84	0
7751	0	7751	5.32538e-05	7751	0	7751	4.24466e-05	7751	0	7751	4.28798e-05	7751	0
7791.16	0.000101466	7791.16	0.000159761	7791.16	0.000204196	7791.16	0	7791.16	0	7791.16	4.28798e-05	7791.16	0
7831.33	5.07331e-05	7831.33	5.32538e-05	7831.33	0	7831.33	4.24466e-05	7831.33	0	7831.33	8.57596e-05	7831.33	0
7871.49	0.000101466	7871.49	0.000106508	7871.49	0	7871.49	4.24466e-05	7871.49	0	7871.49	0	7871.49	0
7911.65	0.000101466	7911.65	0.000106508	7911.65	0.000102098	7911.65	0	7911.65	3.91819e-05	7911.65	0	7911.65	0
7951.81	0.000152199	7951.81	5.32538e-05	7951.81	0.000153147	7951.81	4.24466e-05	7951.81	0	7951.81	0	7951.81	0
7991.97	0.000101466	7991.97	0.000106508	7991.97	0.000153147	7991.97	4.24466e-05	7991.97	0	7991.97	0	7991.97	0
8032.13	0.000101466	8032.13	0.000106508	8032.13	5.10491e-05	8032.13	4.24466e-05	8032.13	0	8032.13	0	8032.13	0
8072.29	0.000101466	8072.29	0.000266269	8072.29	0.000102098	8072.29	4.24466e-05	8072.29	0	8072.29	0	8072.29	0
8112.45	0.000101466	8112.45	5.32538e-05	8112.45	0	8112.45	8.48932e-05	8112.45	0	8112.45	0	8112.45	0
8152.61	0.000152199	8152.61	5.32538e-05	8152.61	5.10491e-05	8152.61	4.24466e-05	8152.61	0	8152.61	0	8152.61	0
8192.77	5.07331e-05	8192.77	0.000106508	8192.77	0.000153147	8192.77	0	8192.77	0	8192.77	0	8192.77	0
8232.93	0.000101466	8232.93	0.000266269	8232.93	0.000153147	8232.93	8.48932e-05	8232.93	0	8232.93	0	8232.93	0
8273.09	0.000152199	8273.09	0.000372777	8273.09	5.10491e-05	8273.09	0	8273.09	0	8273.09	0	8273.09	0
8313.25	0.000152199	8313.25	0.000159761	8313.25	5.10491e-05	8313.25	8.48932e-05	8313.25	3.91819e-05	8313.25	0	8313.25	0
8353.41	5.07331e-05	8353.41	0.000213015	8353.41	5.10491e-05	8353.41	4.24466e-05	8353.41	0	8353.41	0	8353.41	0
8393.57	0.000405865	8393.57	0.000159761	8393.57	0.000102098	8393.57	0	8393.57	0	8393.57	0	8393.57	0
8433.73	0.000101466	8433.73	0	8433.73	5.10491e-05	8433.73	4.24466e-05	8433.73	0	8433.73	0	8433.73	0
8473.9	5.07331e-05	8473.9	0.000159761	8473.9	5.10491e-05	8473.9	0	8473.9	0	8473.9	0	8473.9	0
8514.06	0.000152199	8514.06	0.000159761	8514.06	0.000102098	8514.06	4.24466e-05	8514.06	0	8514.06	4.28798e-05	8514.06	0
8554.22	0.000101466	8554.22	0.000213015	8554.22	0.000306294	8554.22	0	8554.22	0	8554.22	4.28798e-05	8554.22	0
8594.38	0.000202932	8594.38	0.000106508	8594.38	0	8594.38	4.24466e-05	8594.38	3.91819e-05	8594.38	0	8594.38	0
8634.54	5.07331e-05	8634.54	5.32538e-05	8634.54	5.10491e-05	8634.54	4.24466e-05	8634.54	0	8634.54	0	8634.54	0
8674.7	0.000202932	8674.7	0.000159761	8674.7	5.10491e-05	8674.7	8.48932e-05	8674.7	3.91819e-05	8674.7	0	8674.7	0
8714.86	0.000253665	8714.86	0.000106508	8714.86	0	8714.86	0	8714.86	0	8714.86	4.28798e-05	8714.86	0
8755.02	0.000101466	8755.02	0.000266269	8755.02	5.10491e-05	8755.02	0	8755.02	0	8755.02	0	8755.02	0
8795.18	0.000202932	8795.18	0	8795.18	0	8795.18	4.24466e-05	8795.18	3.91819e-05	8795.18	0	8795.18	0
8835.34	0.000101466	8835.34	0.000106508	8835.34	0	8835.34	4.24466e-05	8835.34	0	8835.34	0	8835.34	0
8875.5	0.000152199	8875.5	0.000159761	8875.5	0.000153147	8875.5	0.00012734	8875.5	0	8875.5	0	8875.5	0
8915.66	0.000152199	8915.66	0.000106508	8915.66	5.10491e-05	8915.66	4.24466e-05	8915.66	0	8915.66	0	8915.66	0
8955.82	0.000202932	8955.82	0.000106508	8955.82	0.000204196	8955.82	4.24466e-05	8955.82	0	8955.82	0	8955.82	0
8995.98	0.000101466	8995.98	0.000159761	8995.98	0.000102098	8995.98	4.24466e-05	8995.98	0	8995.98	0	8995.98	0
9036.14	0	9036.14	0.000159761	9036.14	0.000102098	9036.14	0	9036.14	3.91819e-05	9036.14	0	9036.14	0
9076.31	0.000355132	9076.31	0.000106508	9076.31	0	9076.31	0	9076.31	3.91819e-05	9076.31	0	9076.31	0
9116.47	0	9116.47	0.000106508	9116.47	5.10491e-05	9116.47	0	9116.47	0	9116.47	0	9116.47	0
9156.63	0.000101466	9156.63	0.000159761	9156.63	0.000102098	9156.63	8.48932e-05	9156.63	0	9156.63	0	9156.63	0
9196.79	0.000101466	9196.79	0.000106508	9196.79	0	9196.79	0	9196.79	0	9196.79	0	9196.79	0
9236.95	5.07331e-05	9236.95	5.32538e-05	9236.95	0.000204196	9236.95	4.24466e-05	9236.95	0	9236.95	0	9236.95	0
9277.11	0.000202932	9277.11	0.000213015	9277.11	0	9277.11	0	9277.11	0	9277.11	0	9277.11	0
9317.27	0.000202932	9317.27	0.000266269	9317.27	0.000153147	9317.27	0	9317.27	0	9317.27	0	9317.27	0
9357.43	0	9357.43	0.000106508	9357.43	0.000102098	9357.43	0	9357.43	0	9357.43	4.28798e-05	9357.43	0
9397.59	0.000101466	9397.59	5.32538e-05	9397.59	0	9397.59	0.00012734	9397.59	0	9397.59	0	9397.59	0
9437.75	0.000101466	9437.75	0.000159761	9437.75	5.10491e-05	9437.75	0	9437.75	0	9437.75	0	9437.75	0
9477.91	0.000101466	9477.91	5.32538e-05	9477.91	0	9477.91	0	9477.91	3.91819e-05	9477.91	0	9477.91	0
9518.07	0.000202932	9518.07	0.000266269	9518.07	0	9518.07	4.24466e-05	9518.07	0	9518.07	0	9518.07	0
9558.23	0.000101466	9558.23	0	9558.23	0.000153147	9558.23	8.48932e-05	9558.23	0	9558.23	4.28798e-05	9558.23	0
9598.39	0.000101466	9598.39	0.000159761	9598.39	0.000102098	9598.39	0	9598.39	0	9598.39	0	9598.39	0
9638.55	0.000101466	9638.55	0.000159761	9638.55	5.10491e-05	9638.55	8.48932e-05	9638.55	3.91819e-05	9638.55	0	9638.55	0
9678.71	5.07331e-05	9678.71	0	9678.71	5.10491e-05	9678.71	8.48932e-05	9678.71	3.91819e-05	9678.71	4.28798e-05	9678.71	0
9718.88	0	9718.88	0.000213015	9718.88	0.000255245	9718.88	0	9718.88	0	9718.88	0	9718.88	0
9759.04	0.000152199	9759.04	0.000106508	9759.04	0.000153147	9759.04	4.24466e-05	9759.04	0	9759.04	0	9759.04	0
9799.2	0.000101466	9799.2	0	9799.2	0	9799.2	4.24466e-05	9799.2	0	9799.2	0	9799.2	0
9839.36	0.000101466	9839.36	5.32538e-05	9839.36	0	9839.36	4.24466e-05	9839.36	0	9839.36	0	9839.36	0
9879.52	0.000101466	9879.52	0	9879.52	5.10491e-05	9879.52	4.24466e-05	9879.52	0	9879.52	0	9879.52	0
9919.68	0.000101466	9919.68	0.000106508	9919.68	0	9919.68	0	9919.68	0	9919.68	0	9919.68	0
9959.84	0.000253665	9959.84	5.32538e-05	9959.84	0	9959.84	4.24466e-05	9959.84	0	9959.84	0	9959.84	0

## Sheet: 2d+3b
1uM		2uM		1uM-Fit		2uM-fit
mM	cdil/uM	mM	cdil/uM	mM	cdil/uM	mM	cdil/uM
20	0.514548	20	0.905173	0	0.0920482	0	0.506269
25	0.696824	30	1.09667	1.51515	0.125146	1.51515	0.538469
32	0.812241	40	1.25751	3.0303	0.158173	3.0303	0.570598
40	0.847963	50	1.66109	4.54545	0.19113	4.54545	0.602656
50	1.01889	60	1.80868	6.06061	0.224015	6.06061	0.634643
100	0.962147	70	1.83508	7.57576	0.25683	7.57576	0.66656
150	1.01889	100	2	9.09091	0.289574	9.09091	0.698405
		150	2	10.6061	0.322246	10.6061	0.73018
				12.1212	0.354848	12.1212	0.761884
				13.6364	0.387379	13.6364	0.793517
				15.1515	0.41984	15.1515	0.825079
				16.6667	0.452229	16.6667	0.85657
				18.1818	0.484548	18.1818	0.88799
				19.697	0.516795	19.697	0.91934
				21.2121	0.548972	21.2121	0.950618
				22.7273	0.581078	22.7273	0.981826
				24.2424	0.613113	24.2424	1.01296
				25.7576	0.645077	25.7576	1.04403
				27.2727	0.67697	27.2727	1.07502
				28.7879	0.708793	28.7879	1.10595
				30.303	0.740544	30.303	1.1368
				31.8182	0.772225	31.8182	1.16758
				33.3333	0.803835	33.3333	1.1983
				34.8485	0.835373	34.8485	1.22894
				36.3636	0.866842	36.3636	1.25951
				37.8788	0.898239	37.8788	1.29001
				39.3939	0.929565	39.3939	1.32043
				40.9091	0.96082	40.9091	1.35079
				42.4242	0.992005	42.4242	1.38108
				43.9394	1	43.9394	1.41129
				45.4545	1	45.4545	1.44144
				46.9697	1	46.9697	1.47151
				48.4848	1	48.4848	1.50151
				50	1	50	1.53145
				51.5152	1	51.5152	1.56131
				53.0303	1	53.0303	1.5911
				54.5455	1	54.5455	1.62082
				56.0606	1	56.0606	1.65047
				57.5758	1	57.5758	1.68004
				59.0909	1	59.0909	1.70955
				60.6061	1	60.6061	1.73899
				62.1212	1	62.1212	1.76835
				63.6364	1	63.6364	1.79765
				65.1515	1	65.1515	1.82687
				66.6667	1	66.6667	1.85602
				68.1818	1	68.1818	1.8851
				69.697	1	69.697	1.91411
				71.2121	1	71.2121	1.94305
				72.7273	1	72.7273	1.97192
				74.2424	1	74.2424	2
				75.7576	1	75.7576	2
				77.2727	1	77.2727	2
				78.7879	1	78.7879	2
				80.303	1	80.303	2
				81.8182	1	81.8182	2
				83.3333	1	83.3333	2
				84.8485	1	84.8485	2
				86.3636	1	86.3636	2
				87.8788	1	87.8788	2
				89.3939	1	89.3939	2
				90.9091	1	90.9091	2
				92.4242	1	92.4242	2
				93.9394	1	93.9394	2
				95.4545	1	95.4545	2
				96.9697	1	96.9697	2
				98.4848	1	98.4848	2
				100	1	100	2
				101.515	1	101.515	2
				103.03	1	103.03	2
				104.545	1	104.545	2
				106.061	1	106.061	2
				107.576	1	107.576	2
				109.091	1	109.091	2
				110.606	1	110.606	2
				112.121	1	112.121	2
				113.636	1	113.636	2
				115.152	1	115.152	2
				116.667	1	116.667	2
				118.182	1	118.182	2
				119.697	1	119.697	2
				121.212	1	121.212	2
				122.727	1	122.727	2
				124.242	1	124.242	2
				125.758	1	125.758	2
				127.273	1	127.273	2
				128.788	1	128.788	2
				130.303	1	130.303	2
				131.818	1	131.818	2
				133.333	1	133.333	2
				134.848	1	134.848	2
				136.364	1	136.364	2
				137.879	1	137.879	2
				139.394	1	139.394	2
				140.909	1	140.909	2
				142.424	1	142.424	2
				143.939	1	143.939	2
				145.455	1	145.455	2
				146.97	1	146.97	2
				148.485	1	148.485	2
				150	1	150	2

## Sheet: 3c
cKCl/mM	cFUS/uM
73.0942	2
72.1867	1.96974
71.2793	1.93948
70.3718	1.90922
69.4643	1.87896
68.5569	1.84871
67.6494	1.81845
66.7419	1.78819
65.8345	1.75793
64.927	1.72767
64.0195	1.69741
63.112	1.66715
62.2046	1.63689
61.2971	1.60664
60.3896	1.57638
59.4822	1.54612
58.5747	1.51586
57.6672	1.4856
56.7598	1.45534
55.8523	1.42508
54.9448	1.39482
54.0374	1.36457
53.1299	1.33431
52.2224	1.30405
51.315	1.27379
50.4075	1.24353
49.5	1.21327
48.5926	1.18301
47.6851	1.15275
46.7776	1.1225
45.8701	1.09224
44.9627	1.06198
44.0552	1.03172
43.1477	1.00146
42.2403	0.971202
41.3328	0.940944
40.4253	0.910685
39.5179	0.880426
38.6104	0.850167
37.7029	0.819909
36.7955	0.78965
35.888	0.759391
34.9805	0.729132
34.0731	0.698874
33.1656	0.668615
32.2581	0.638356
31.3506	0.608097
30.4432	0.577839
29.5357	0.54758
28.6282	0.517321

## Sheet: 3e
cKCl/mM	t_den/ns	t_den_error/ns
20	2.1194	0.015316
30	2.15331	0.015667
40	2.18325	0.017221
50	2.18948	0.0296
60	2.28157	0.039544
70	2.27844	0.072038

## Sheet: 3f
1uM		2uM		1uM-Fit		2uM-fit
mM	cdil/uM	mM	cdil/uM	mM	cdil/uM	mM	cdil/uM
30	0.588483	30	1.05768	0	0.100509	0	0.781513
40	0.600541	40	1.19991	1.51515	0.118334	1.51515	0.799337
50	0.6515	50	1.41711	3.0303	0.136159	3.0303	0.817162
60	0.776235	60	1.49704	4.54545	0.153984	4.54545	0.834987
70	0.818654	70	1.57718	6.06061	0.171809	6.06061	0.852812
100	1.03418	100	2.05707	7.57576	0.189633	7.57576	0.870637
150	0.965818	150	1.94293	9.09091	0.207458	9.09091	0.888462
				10.6061	0.225283	10.6061	0.906287
				12.1212	0.243108	12.1212	0.924111
				13.6364	0.260933	13.6364	0.941936
				15.1515	0.278758	15.1515	0.959761
				16.6667	0.296582	16.6667	0.977586
				18.1818	0.314407	18.1818	0.995411
				19.697	0.332232	19.697	1.01324
				21.2121	0.350057	21.2121	1.03106
				22.7273	0.367882	22.7273	1.04889
				24.2424	0.385707	24.2424	1.06671
				25.7576	0.403532	25.7576	1.08454
				27.2727	0.421356	27.2727	1.10236
				28.7879	0.439181	28.7879	1.12018
				30.303	0.457006	30.303	1.13801
				31.8182	0.474831	31.8182	1.15583
				33.3333	0.492656	33.3333	1.17366
				34.8485	0.510481	34.8485	1.19148
				36.3636	0.528306	36.3636	1.20931
				37.8788	0.54613	37.8788	1.22713
				39.3939	0.563955	39.3939	1.24496
				40.9091	0.58178	40.9091	1.26278
				42.4242	0.599605	42.4242	1.28061
				43.9394	0.61743	43.9394	1.29843
				45.4545	0.635255	45.4545	1.31626
				46.9697	0.65308	46.9697	1.33408
				48.4848	0.670904	48.4848	1.35191
				50	0.688729	50	1.36973
				51.5152	0.706554	51.5152	1.38756
				53.0303	0.724379	53.0303	1.40538
				54.5455	0.742204	54.5455	1.42321
				56.0606	0.760029	56.0606	1.44103
				57.5758	0.777854	57.5758	1.45886
				59.0909	0.795678	59.0909	1.47668
				60.6061	0.813503	60.6061	1.49451
				62.1212	0.831328	62.1212	1.51233
				63.6364	0.849153	63.6364	1.53016
				65.1515	0.866978	65.1515	1.54798
				66.6667	0.884803	66.6667	1.56581
				68.1818	0.902627	68.1818	1.58363
				69.697	0.920452	69.697	1.60146
				71.2121	0.938277	71.2121	1.61928
				72.7273	0.956102	72.7273	1.63711
				74.2424	0.973927	74.2424	1.65493
				75.7576	0.991752	75.7576	1.67276
				77.2727	0.997494	77.2727	1.69058
				78.7879	0.997494	78.7879	1.7084
				80.303	0.997494	80.303	1.72623
				81.8182	0.997494	81.8182	1.74405
				83.3333	0.997494	83.3333	1.76188
				84.8485	0.997494	84.8485	1.7797
				86.3636	0.997494	86.3636	1.79753
				87.8788	0.997494	87.8788	1.81535
				89.3939	0.997494	89.3939	1.83318
				90.9091	0.997494	90.9091	1.851
				92.4242	0.997494	92.4242	1.86883
				93.9394	0.997494	93.9394	1.88665
				95.4545	0.997494	95.4545	1.90448
				96.9697	0.997494	96.9697	1.9223
				98.4848	0.997494	98.4848	1.94013
				100	0.997494	100	1.95795
				101.515	0.997494	101.515	1.95795
				103.03	0.997494	103.03	1.95795
				104.545	0.997494	104.545	1.95795
				106.061	0.997494	106.061	1.95795
				107.576	0.997494	107.576	1.95795
				109.091	0.997494	109.091	1.95795
				110.606	0.997494	110.606	1.95795
				112.121	0.997494	112.121	1.95795
				113.636	0.997494	113.636	1.95795
				115.152	0.997494	115.152	1.95795
				116.667	0.997494	116.667	1.95795
				118.182	0.997494	118.182	1.95795
				119.697	0.997494	119.697	1.95795
				121.212	0.997494	121.212	1.95795
				122.727	0.997494	122.727	1.95795
				124.242	0.997494	124.242	1.95795
				125.758	0.997494	125.758	1.95795
				127.273	0.997494	127.273	1.95795
				128.788	0.997494	128.788	1.95795
				130.303	0.997494	130.303	1.95795
				131.818	0.997494	131.818	1.95795
				133.333	0.997494	133.333	1.95795
				134.848	0.997494	134.848	1.95795
				136.364	0.997494	136.364	1.95795
				137.879	0.997494	137.879	1.95795
				139.394	0.997494	139.394	1.95795
				140.909	0.997494	140.909	1.95795
				142.424	0.997494	142.424	1.95795
				143.939	0.997494	143.939	1.95795
				145.455	0.997494	145.455	1.95795
				146.97	0.997494	146.97	1.95795
				148.485	0.997494	148.485	1.95795
				150	0.997494	150	1.95795

## Sheet: 3g
1uM		2uM		1uM-Fit		2uM-fit
mM	cdil/uM	mM	cdil/uM	mM	cdil/uM	mM	cdil/uM
40	0.274808	40	0.530523	0	-0.157272	0	0.124683
60	0.374528	60	0.712317	3.53535	-0.126767	3.53535	0.155189
80	0.549869	80	0.76893	7.07071	-0.0962616	7.07071	0.185694
100	0.520013	100	0.800841	10.6061	-0.0657563	10.6061	0.216199
125	0.989029	125	1.30908	14.1414	-0.0352509	14.1414	0.246705
150	1.06193	150	1.26574	17.6768	-0.00474549	17.6768	0.27721
200	0.950273	200	2	21.2121	0.0257599	21.2121	0.307715
				24.7475	0.0562653	24.7475	0.338221
				28.2828	0.0867707	28.2828	0.368726
				31.8182	0.117276	31.8182	0.399232
				35.3535	0.147781	35.3535	0.429737
				38.8889	0.178287	38.8889	0.460242
				42.4242	0.208792	42.4242	0.490748
				45.9596	0.239298	45.9596	0.521253
				49.4949	0.269803	49.4949	0.551759
				53.0303	0.300308	53.0303	0.582264
				56.5657	0.330814	56.5657	0.612769
				60.101	0.361319	60.101	0.643275
				63.6364	0.391825	63.6364	0.67378
				67.1717	0.42233	67.1717	0.704285
				70.7071	0.452835	70.7071	0.734791
				74.2424	0.483341	74.2424	0.765296
				77.7778	0.513846	77.7778	0.795802
				81.3131	0.544351	81.3131	0.826307
				84.8485	0.574857	84.8485	0.856812
				88.3838	0.605362	88.3838	0.887318
				91.9192	0.635868	91.9192	0.917823
				95.4545	0.666373	95.4545	0.948329
				98.9899	0.696878	98.9899	0.978834
				102.525	0.727384	102.525	1.00934
				106.061	0.757889	106.061	1.03984
				109.596	0.788395	109.596	1.07035
				113.131	0.8189	113.131	1.10086
				116.667	0.849405	116.667	1.13136
				120.202	0.879911	120.202	1.16187
				123.737	0.910416	123.737	1.19237
				127.273	0.940921	127.273	1.22288
				130.808	0.971427	130.808	1.25338
				134.343	1	134.343	1.28389
				137.879	1	137.879	1.31439
				141.414	1	141.414	1.3449
				144.949	1	144.949	1.3754
				148.485	1	148.485	1.40591
				152.02	1	152.02	1.43641
				155.556	1	155.556	1.46692
				159.091	1	159.091	1.49743
				162.626	1	162.626	1.52793
				166.162	1	166.162	1.55844
				169.697	1	169.697	1.58894
				173.232	1	173.232	1.61945
				176.768	1	176.768	1.64995
				180.303	1	180.303	1.68046
				183.838	1	183.838	1.71096
				187.374	1	187.374	1.74147
				190.909	1	190.909	1.77197
				194.444	1	194.444	1.80248
				197.98	1	197.98	1.83298
				201.515	1	201.515	1.86349
				205.051	1	205.051	1.894
				208.586	1	208.586	1.9245
				212.121	1	212.121	1.95501
				215.657	1	215.657	1.98551
				219.192	1	219.192	2
				222.727	1	222.727	2
				226.263	1	226.263	2
				229.798	1	229.798	2
				233.333	1	233.333	2
				236.869	1	236.869	2
				240.404	1	240.404	2
				243.939	1	243.939	2
				247.475	1	247.475	2
				251.01	1	251.01	2
				254.545	1	254.545	2
				258.081	1	258.081	2
				261.616	1	261.616	2
				265.152	1	265.152	2
				268.687	1	268.687	2
				272.222	1	272.222	2
				275.758	1	275.758	2
				279.293	1	279.293	2
				282.828	1	282.828	2
				286.364	1	286.364	2
				289.899	1	289.899	2
				293.434	1	293.434	2
				296.97	1	296.97	2
				300.505	1	300.505	2
				304.04	1	304.04	2
				307.576	1	307.576	2
				311.111	1	311.111	2
				314.646	1	314.646	2
				318.182	1	318.182	2
				321.717	1	321.717	2
				325.253	1	325.253	2
				328.788	1	328.788	2
				332.323	1	332.323	2
				335.859	1	335.859	2
				339.394	1	339.394	2
				342.929	1	342.929	2
				346.465	1	346.465	2
				350	1	350	2

## Sheet: 4b
LiCl								CsCl
FUS-3uM		FUS-5uM		FUS-3uM-Fit		FUS-5uM-fit		FUS-3uM		FUS-5uM		FUS-3uM-Fit		FUS-5uM-fit
mM	cdil/uM	mM	cdil/uM	mM	cdil/uM	mM	cdil/uM	mM	cdil/uM	mM	cdil/uM	mM	cdil/uM	mM	cdil/uM
4000	3.17458	4000	5.1977	4000	3	4000	5	3000	3.03168	3000	4.70974	3000	3	3000	5
4500	3.0922	4250	5.04071	4035.35	3	4035.35	5	3250	2.68933	3250	5.20878	3030.3	3	3030.3	5
4750	2.73533	4500	5.00825	4070.71	3	4070.71	5	3500	2.86003	3500	5.07635	3060.61	3	3060.61	5
5000	2.68147	4750	4.755	4106.06	3	4106.06	5	3650	3.41044	3650	4.2401	3090.91	3	3090.91	5
5000	1.72903	5000	4.3477	4141.41	3	4141.41	5	3800	2.21731	3800	2.74642	3121.21	3	3121.21	5
5250	1.64481	5000	3.02842	4176.77	3	4176.77	5	4000	1.36957	4000	1.34893	3151.52	3	3151.52	5
5500	0.475401	5250	2.49044	4212.12	3	4212.12	5	4000	1.04678	4000	1.27476	3181.82	3	3181.82	5
5750	1.01976	5500	1.53973	4247.47	3	4247.47	5	4250	0.509307	4250	0.802919	3212.12	3	3212.12	5
6000	0.200252	5500	1.1585	4282.83	3	4282.83	5	4500	0.293263	4500	0.466668	3242.42	3	3242.42	5
6500	0.289317	5750	0.582691	4318.18	3	4318.18	5	5000	0.184449	5000	0.201413	3272.73	3	3272.73	5
7000	0	6000	0.346027	4353.54	3	4353.54	5	6000	0.0957959	6000	0.109186	3303.03	3	3303.03	5
7500	0	6500	0.0156869	4388.89	3	4388.89	5					3333.33	3	3333.33	5
		7000	0	4424.24	3	4424.24	5					3363.64	3	3363.64	5
				4459.6	3	4459.6	5					3393.94	3	3393.94	5
				4494.95	3	4494.95	5					3424.24	3	3424.24	5
				4530.3	3	4530.3	5					3454.55	3	3454.55	5
				4565.66	3	4565.66	5					3484.85	3	3484.85	5
				4601.01	3	4601.01	5					3515.15	3	3515.15	5
				4636.36	3	4636.36	5					3545.45	3	3545.45	5
				4671.72	3	4671.72	5					3575.76	3	3575.76	5
				4707.07	3	4707.07	5					3606.06	3	3606.06	5
				4742.42	3	4742.42	5					3636.36	3	3636.36	5
				4777.78	3	4777.78	5					3666.67	3	3666.67	5
				4813.13	2.93061	4813.13	4.88434					3696.97	3	3696.97	5
				4848.48	2.75165	4848.48	4.58609					3727.27	2.69053	3727.27	4.48423
				4883.84	2.58363	4883.84	4.30605					3757.58	2.38398	3757.58	3.9733
				4919.19	2.42586	4919.19	4.0431					3787.88	2.11235	3787.88	3.52058
				4954.55	2.27773	4954.55	3.79622					3818.18	1.87167	3818.18	3.11945
				4989.9	2.13864	4989.9	3.56441					3848.48	1.65842	3848.48	2.76403
				5025.25	2.00805	5025.25	3.34675					3878.79	1.46946	3878.79	2.4491
				5060.61	1.88543	5060.61	3.14239					3909.09	1.30203	3909.09	2.17005
				5095.96	1.7703	5095.96	2.9505					3939.39	1.15368	3939.39	1.9228
				5131.31	1.6622	5131.31	2.77033					3969.7	1.02223	3969.7	1.70371
				5166.67	1.5607	5166.67	2.60117					4000	0.905757	4000	1.5096
				5202.02	1.4654	5202.02	2.44233					4030.3	0.802556	4030.3	1.33759
				5237.37	1.37592	5237.37	2.29319					4060.61	0.711114	4060.61	1.18519
				5272.73	1.2919	5272.73	2.15316					4090.91	0.63009	4090.91	1.05015
				5308.08	1.21301	5308.08	2.02168					4121.21	0.558299	4121.21	0.930498
				5343.43	1.13894	5343.43	1.89823					4151.52	0.494687	4151.52	0.824478
				5378.79	1.06939	5378.79	1.78232					4181.82	0.438323	4181.82	0.730538
				5414.14	1.00409	5414.14	1.67348					4212.12	0.388381	4212.12	0.647301
				5449.49	0.942777	5449.49	1.5713					4242.42	0.344129	4242.42	0.573548
				5484.85	0.885208	5484.85	1.47535					4272.73	0.304919	4272.73	0.508199
				5520.2	0.831154	5520.2	1.38526					4303.03	0.270177	4303.03	0.450295
				5555.56	0.780401	5555.56	1.30067					4333.33	0.239393	4333.33	0.398989
				5590.91	0.732747	5590.91	1.22124					4363.64	0.212117	4363.64	0.353529
				5626.26	0.688003	5626.26	1.14667					4393.94	0.187949	4393.94	0.313248
				5661.62	0.645991	5661.62	1.07665					4424.24	0.166534	4424.24	0.277557
				5696.97	0.606544	5696.97	1.01091					4454.55	0.147559	4454.55	0.245932
				5732.32	0.569507	5732.32	0.949178					4484.85	0.130747	4484.85	0.217911
				5767.68	0.53473	5767.68	0.891217					4515.15	0.11585	4515.15	0.193083
				5803.03	0.502078	5803.03	0.836796					4545.45	0.10265	4545.45	0.171083
				5838.38	0.471419	5838.38	0.785699					4575.76	0.090954	4575.76	0.15159
				5873.74	0.442633	5873.74	0.737721					4606.06	0.0805908	4606.06	0.134318
				5909.09	0.415604	5909.09	0.692673					4636.36	0.0714084	4636.36	0.119014
				5944.44	0.390226	5944.44	0.650376					4666.67	0.0632722	4666.67	0.105454
				5979.8	0.366397	5979.8	0.610662					4696.97	0.056063	4696.97	0.0934384
				6015.15	0.344024	6015.15	0.573373					4727.27	0.0496753	4727.27	0.0827921
				6050.51	0.323016	6050.51	0.538361					4757.58	0.0440153	4757.58	0.0733589
				6085.86	0.303292	6085.86	0.505486					4787.88	0.0390003	4787.88	0.0650005
				6121.21	0.284772	6121.21	0.47462					4818.18	0.0345566	4818.18	0.0575944
				6156.57	0.267383	6156.57	0.445638					4848.48	0.0306193	4848.48	0.0510321
				6191.92	0.251055	6191.92	0.418425					4878.79	0.0271306	4878.79	0.0452176
				6227.27	0.235725	6227.27	0.392875					4909.09	0.0240393	4909.09	0.0400656
				6262.63	0.221331	6262.63	0.368884					4939.39	0.0213003	4939.39	0.0355005
				6297.98	0.207815	6297.98	0.346359					4969.7	0.0188734	4969.7	0.0314556
				6333.33	0.195126	6333.33	0.325209					5000	0.016723	5000	0.0278716
				6368.69	0.18321	6368.69	0.305351					5030.3	0.0148176	5030.3	0.024696
				6404.04	0.172023	6404.04	0.286705					5060.61	0.0131293	5060.61	0.0218821
				6439.39	0.161519	6439.39	0.269198					5090.91	0.0116333	5090.91	0.0193889
				6474.75	0.151656	6474.75	0.25276					5121.21	0.0103079	5121.21	0.0171798
				6510.1	0.142395	6510.1	0.237325					5151.52	0.00913339	5151.52	0.0152223
				6545.45	0.1337	6545.45	0.222833					5181.82	0.00809274	5181.82	0.0134879
				6580.81	0.125536	6580.81	0.209226					5212.12	0.00717066	5212.12	0.0119511
				6616.16	0.11787	6616.16	0.19645					5242.42	0.00635364	5242.42	0.0105894
				6651.52	0.110673	6651.52	0.184454					5272.73	0.00562972	5272.73	0.00938286
				6686.87	0.103914	6686.87	0.173191					5303.03	0.00498827	5303.03	0.00831379
				6722.22	0.0975691	6722.22	0.162615					5333.33	0.00441992	5333.33	0.00736653
				6757.58	0.0916112	6757.58	0.152685					5363.64	0.00391632	5363.64	0.00652719
				6792.93	0.0860171	6792.93	0.143362					5393.94	0.00347009	5393.94	0.00578349
				6828.28	0.0807646	6828.28	0.134608					5424.24	0.00307472	5424.24	0.00512453
				6863.64	0.0758328	6863.64	0.126388					5454.55	0.00272439	5454.55	0.00454064
				6898.99	0.0712022	6898.99	0.11867					5484.85	0.00241397	5484.85	0.00402329
				6934.34	0.0668543	6934.34	0.111424					5515.15	0.00213893	5515.15	0.00356488
				6969.7	0.0627719	6969.7	0.10462					5545.45	0.00189522	5545.45	0.0031587
				7005.05	0.0589389	7005.05	0.0982314					5575.76	0.00167928	5575.76	0.0027988
				7040.4	0.0553399	7040.4	0.0922331					5606.06	0.00148795	5606.06	0.00247991
				7075.76	0.0519606	7075.76	0.086601					5636.36	0.00131841	5636.36	0.00219735
				7111.11	0.0487877	7111.11	0.0813128					5666.67	0.00116819	5666.67	0.00194699
				7146.46	0.0458086	7146.46	0.0763476					5696.97	0.00103509	5696.97	0.00172515
				7181.82	0.0430113	7181.82	0.0716855					5727.27	0.000917153	5727.27	0.00152859
				7217.17	0.0403849	7217.17	0.0673082					5757.58	0.000812654	5757.58	0.00135442
				7252.53	0.0379189	7252.53	0.0631981					5787.88	0.000720061	5787.88	0.0012001
				7287.88	0.0356034	7287.88	0.059339					5818.18	0.000638018	5818.18	0.00106336
				7323.23	0.0334293	7323.23	0.0557155					5848.48	0.000565323	5848.48	0.000942205
				7358.59	0.031388	7358.59	0.0523133					5878.79	0.000500911	5878.79	0.000834851
				7393.94	0.0294713	7393.94	0.0491189					5909.09	0.000443838	5909.09	0.000739729
				7429.29	0.0276717	7429.29	0.0461195					5939.39	0.000393267	5939.39	0.000655445
				7464.65	0.025982	7464.65	0.0433033					5969.7	0.000348459	5969.7	0.000580765
				7500	0.0243954	7500	0.0406591					6000	0.000308756	6000	0.000514593

## Sheet: 4c
LiCl		CsCl		1/K slope - mM/uM
mM	cFUS/uM	mM	cFUS/uM	LiCl	CsCl
4800	5	3700	5	143.3	64.0
4789.79	4.6155	3692.28	4.14565
4783.83	4.26057	3693.89	3.43728
4781.77	3.93293	3703.25	2.84995
4783.32	3.63049	3719.03	2.36298
4788.21	3.3513	3740.14	1.95921
4796.18	3.09359	3765.66	1.62444
4806.98	2.85569	3794.84	1.34687
4820.41	2.63609	3827.05	1.11673
4836.25	2.43337	3861.78	0.925915
4854.33	2.24625	3898.6	0.767703
4874.48	2.07351	3937.15	0.636525
4896.52	1.91406	3977.13	0.527762
4920.33	1.76687	4018.29	0.437583
4945.75	1.63099	4060.45	0.362813
4972.68	1.50557	4103.42	0.300819
5000.98	1.38979	4147.07	0.249418
5030.56	1.28292	4191.28	0.2068
5061.32	1.18426	4235.96	0.171464
5093.17	1.09319	4281.03	0.142165
5126.02	1.00912	4326.41	0.117874
5159.8	0.931522	4372.06	0.0977325
5194.43	0.859888	4417.93	0.0810329
5229.85	0.793763	4463.98	0.0671867
5266	0.732722	4510.19	0.0557065
5302.82	0.676376	4556.52	0.0461879
5340.27	0.624363	4602.95	0.0382957
5378.28	0.576349	4649.47	0.0317521
5416.83	0.532028	4696.06	0.0263266
5455.86	0.491115	4742.71	0.0218282
5495.35	0.453348	4789.41	0.0180984
5535.25	0.418486	4836.16	0.0150059
5575.54	0.386304	4882.93	0.0124418
5616.18	0.356597	4929.73	0.0103159
5657.14	0.329175	4976.56	0.00855321
5698.42	0.303861	5023.4	0.00709172
5739.96	0.280494	5070.27	0.00587995
5781.77	0.258924	5117.14	0.00487524
5823.82	0.239013	5164.03	0.0040422
5866.08	0.220633	5210.92	0.00335151
5908.55	0.203666	5257.82	0.00277884
5951.2	0.188004	5304.73	0.00230401
5994.03	0.173547	5351.64	0.00191033
6037.01	0.160201	5398.56	0.00158391
6080.14	0.147882	5445.48	0.00131326
6123.41	0.136509	5492.41	0.00108887
6166.8	0.126012	5539.33	0.000902811
6210.31	0.116322	5586.26	0.000748547
6253.93	0.107376	5633.19	0.000620643
6297.64	0.0991191	5680.13	0.000514593

## Sheet: 4d
Note: see 1/k column in 4c

[truncated: 22 more sheets: 5b, 5c, 5d, 5e, 5f, 6b, 6c, 6d, SIF3, SIF4, SIF5, SIF6, SIF7, SIF8, SIF9, SIF10, SIF11, SIF12, SIF13, SIF14 …]
