# Supplementary material for: Quantifying collective interactions in biomolecular phase separation
Source: Nat Commun. 2025 Aug 19;16:7724. doi: 10.1038/s41467-025-62437-y (PMC12365266; doi:10.1038/s41467-025-62437-y)
Supplement: Supplementary file 4 — Source Data [file 41467_2025_62437_MOESM4_ESM.zip › HeterotypicTieLineFit.txt]

{
 "cells": [
  {
   "cell_type": "code",
   "execution_count": 1,
   "metadata": {},
   "outputs": [],
   "source": [
    "# Importing required modules\n",
    "import pandas as pd\n",
    "import matplotlib.pyplot as plt\n",
    "import numpy as np\n",
    "from scipy.optimize import minimize"
   ]
  },
  {
   "cell_type": "markdown",
   "metadata": {},
   "source": [
    "# Dilute phase concentration fitting"
   ]
  },
  {
   "cell_type": "code",
   "execution_count": 3,
   "metadata": {},
   "outputs": [],
   "source": [
    "# Dilute phase concentration data as provided in SourceData File (Sheet = '2c+3b') for the FUS/KCl system\n",
    "# A ... FUS, B ... KCl\n",
    "c_B_tot = [np.array([20,25,32,40,50,100,150]),np.array([20,30,40,50,60,70,100,150])]\n",
    "\n",
    "c_A_dil = [np.array([0.514548248, 0.696823614, 0.812241361, 0.847962673, 1.018887127, 0.962147409, 1.018887127]),\n",
    "       np.array([0.905172591, 1.096671484, 1.257507635, 1.661089426, 1.808683139, 1.835084611, 2.00000001, 2.00000001])]\n",
    "\n",
    "c_A_tot = [1,2] # line scans were performed at 1 and 2 uM total FUS concentration"
   ]
  },
  {
   "cell_type": "code",
   "execution_count": 6,
   "metadata": {},
   "outputs": [
    {
     "data": {
      "image/png": "iVBORw0KGgoAAAANSUhEUgAAATsAAAEmCAYAAAAdlDeCAAAAOXRFWHRTb2Z0d2FyZQBNYXRwbG90bGliIHZlcnNpb24zLjkuMiwgaHR0cHM6Ly9tYXRwbG90bGliLm9yZy8hTgPZAAAACXBIWXMAAA9hAAAPYQGoP6dpAAAtHElEQVR4nO3de1hU1d4H8O+AMHhjvHNJEFOCgyiRmoKmeUPJC2UlmYdA4O3VN69U5nQ6XrIjqOVBU/PYAdFKtEQE85KYXI5hvqlg5oUzpqYp85KoM4CFCuv9w8c5jgw4M8wN5vt5nv3YXrP2mt/sM/zO3rPWXksihBAgImrmHKwdABGRJTDZEZFdYLIjIrvAZEdEdoHJjojsApMdEdkFJjsisgtMdkRkF1pYOwBbVFtbi6tXr6Jt27aQSCTWDoeIHiKEQEVFBTw9PeHgoN81G5OdDlevXoWXl5e1wyCiR7h8+TK6du2qV10mOx3atm0L4N6JdHV1tXI0RPQwtVoNLy8vzd+qPpjsdLh/6+rq6spkR2TDDPmZiR0URGQXmOyIyC4w2RGRXbBqsktMTET//v3Rtm1bdOnSBc8//zxKSkoeeVx+fj769u0LFxcXPP7441i/fn2dOhkZGQgICIBUKkVAQAAyMzPN8RGIoFCUQy4/gMmTMyCXH4BCUW7tkJoci5xDYUWjR48WGzduFD/99JMoLi4WY8eOFd7e3qKysrLeY86fPy9atWolZs+eLU6fPi0+/fRT4eTkJLZv366pU1hYKBwdHcXSpUvFmTNnxNKlS0WLFi3E999/r1dcKpVKABAqlarRn5Gat9TU48LBYbFwdFys9e/GjUXWDq3JMOYcGvM3KhHCdmYq/u2339ClSxfk5+djyJAhOuu88847yM7OxpkzZzRl06ZNw4kTJ3D48GEAQGRkJNRqNfbu3aupM2bMGLRv3x7p6emPjEOtVkMmk0GlUrE3luqlUJTD338tamvr/gk5OEhQUjIDPXt2sEJkTYex59CYv1Gb+s1OpVIBADp0qP8LcvjwYYSFhWmVjR49GkePHsWdO3carFNYWKizzerqaqjVaq2N6FFSU4tQ38gHiQRISTlu2YCaIEueQ5tJdkIIJCQkYPDgwQgMDKy3nlKphJubm1aZm5sb7t69i2vXrjVYR6lU6mwzMTERMplMs/HpCdLHxYsq1HdfJMS916lhljyHNpPsZsyYgR9//FGv28yHBxLevxN/sFxXnfoGIMrlcqhUKs12+fJlQ8MnO+TjI2vwqsTHR2bZgJogS55Dm0h2M2fORHZ2NnJzcx/5nJu7u3udK7SysjK0aNECHTt2bLDOw1d790mlUs3TEnxqgvQVGxvc4FVJXNxTlg2oCbLkObRqshNCYMaMGdixYwcOHjyI7t27P/KYkJAQ5OTkaJXt378f/fr1g5OTU4N1QkNDTRc82T1f345ISZkABwcJHB0lWv+mpExg54QeLHoOG9Vn3EjTp08XMplM5OXlidLSUs1269YtTZ358+eLqKgozf79oSdz584Vp0+fFikpKXWGnnz33XfC0dFRJCUliTNnzoikpCQOPSGzUSjKxfz5OeKVV7aL+fNzhEJRbu2QmhxDz6Exf6NWTXYAdG4bN27U1ImOjhZDhw7VOi4vL08EBwcLZ2dn4ePjIz755JM6bX/11VfCz89PODk5CX9/f5GRkaF3XEx2RLatyY+zsxUcZ0dk25r8ODsiInNhsiMiu8BkR0R2gcmOiOwCkx0R2QUmOyKyC0x2RGQXmOyIyC4w2RGRXWCyIyK7wGRHRHaByY6I7AKTHRHZhRbWDoDsm0JRjtTUIly8qIKPjwyxscHw9e1o7bCoGWKyI6vZuLEI8fG7IJHcm4JbIgGWLy9ESsoExMQ8ae3wqJnhbSxZhUJRjvj4XaitFaipEVr/xsVl49y569YOkZoZJjtqFIWiHHL5AUyenAG5/AAUinK9juOaq2RpvI0lozXmNpRrrpKl8cqOjNLY21CuuUqWxmRHRmnsbSjXXCVLY7IjozT2NpRrrpKl8Tc7MoopbkNjYp7E4MHeSEk5rhlnFxf3FBMdmQWXUtSBSyk+mkJRDn//taitrfv1cXCQoKRkBpMWmQ2XUiSL4W0oNTVWTXYFBQUYP348PD09IZFIsHPnzgbrx8TEQCKR1Nl69eqlqZOWlqazzh9//GHmT2N/YmKeREnJDLz9digmTeqFt98ORUnJDD79QDbJqr/ZVVVVISgoCFOnTsWLL774yPqrVq1CUlKSZv/u3bsICgrCyy+/rFXP1dUVJSUlWmUuLi6mCZq09OzZAYmJI60dBtEjWTXZhYeHIzw8XO/6MpkMMtl/fvjeuXMnbty4galTp2rVk0gkcHd3N1mcRNT0Nenf7FJSUjBy5Eh069ZNq7yyshLdunVD165dMW7cOBQVFVkpQiKyFXpf2Q0fPlyvegcPHjQ6GEOUlpZi79692LJli1a5v78/0tLS0Lt3b6jVaqxatQqDBg3CiRMn4Ovrq7Ot6upqVFdXa/bVarVZYyciy9M72eXl5aFbt24YO3YsnJyczBmTXtLS0tCuXTs8//zzWuUDBw7EwIEDNfuDBg3CU089hY8//hirV6/W2VZiYiIWL15sznCJyMr0TnZJSUlIS0vDV199hSlTpiA2NhaBgYHmjK1eQgikpqYiKioKzs7ODdZ1cHBA//79oVAo6q0jl8uRkJCg2Ver1fDy8jJZvERkfXr/Zjdv3jycPn0aO3fuREVFBQYNGoSnn34a69evt/htX35+Ps6dO4e4uLhH1hVCoLi4GB4eHvXWkUqlcHV11dqIqHkxuIMiJCQEn376KUpLS/HGG28gNTUVnp6eRiW8yspKFBcXo7i4GABw4cIFFBcX49KlSwDuXXG99tprdY5LSUnBgAEDdF5ZLl68GN988w3Onz+P4uJixMXFobi4GNOmTTM4PiJqPoweenL8+HHk5+fjzJkzCAwMNOp3vKNHj2LYsGGa/fu3ktHR0UhLS0Npaakm8d2nUqmQkZGBVatW6Wzz5s2beP3116FUKiGTyRAcHIyCggI8/fTTBsdHRM2HQc/GXr16FWlpaUhLS4Narcaf//xnxMbGIiAgwJwxWhyfjSWybcb8jep9Zffcc88hNzcXYWFhWLFiBcaOHYsWLThpChE1DXpf2Tk4OMDDwwNdunSBpL65fXDv9rap45UdkW0z65XdwoULjQ6MbBfXbSV7wfnsdLCXKztdC+YIAa7bSjaP89mR3rhuK9kbg3sYunfv3uBvdufPn29UQGQZ+iyYw6mbqDkxONnNmTNHa//OnTsoKirCvn378Pbbb5sqLjIzrttK9sbgZDd79myd5WvXrsXRo0cbHRBZBtdtJXtjst/swsPDkZGRYarmyMy4bivZG5Mlu+3bt6NDBy6y0lRwwRyyNwbfxgYHB2t1UAghoFQq8dtvv2HdunUmDY7Mi+u2kj0xONk9PFmmg4MDOnfujGeffRb+/v6miosshAvmkL3goGId7GVQMVFTxUHFRET1YLIjIrvAZEdEdoHJjojsgt7JztPTE9OnT8fevXtx+/Ztc8ZERGRyeie7LVu2oFWrVpg1axY6deqEl19+GZ999hmuX+fsGERk+4waenLq1ClkZ2cjKysLRUVFCAkJQUREBCZMmIAePXqYI06L4tATIttmsaEnvXr1glwux/fff49Lly5hypQpOHjwIHr37o3AwEDs3r3bmGaJiMzGpIOKb926hW+++QZt27bFyJFNd1Q+r+yIbJtZ16DQR6tWrfDCCy+YskkiIpPg0BMisgtMdkRkF6ya7AoKCjB+/Hh4enpCIpFg586dDdbPy8uDRCKps509e1arXkZGBgICAiCVShEQEIDMzEwzfgoiagqsmuyqqqoQFBSENWvWGHRcSUkJSktLNZuvr6/mtcOHDyMyMhJRUVE4ceIEoqKiMGnSJBw5csTU4RNRE2Ky3th169bh2rVrWLBggXGBSCTIzMysM1/eg/Ly8jBs2DDcuHED7dq101knMjISarUae/fu1ZSNGTMG7du3R3p6ul6xsDeWyLZZdYqnjIwMpKWlmaq5BgUHB8PDwwMjRoxAbm6u1muHDx9GWFiYVtno0aNRWFhYb3vV1dVQq9VaGxE1LyZLdt9++63Z14z18PDAhg0bkJGRgR07dsDPzw8jRoxAQUGBpo5SqYSbm5vWcW5ublAqlfW2m5iYCJlMptm8vLzM9hmIyDpMOs7O3Pz8/ODn56fZDwkJweXLl/Hhhx9iyJAhmvKHF/EWQjS4sLdcLkdCQoJmX61WM+ERNTMGX9klJiYiNTW1TnlqaiqWLVtmkqAMMXDgQCgUCs2+u7t7nau4srKyOld7D5JKpXB1ddXaiKh5MTjZ/eMf/9C5sE6vXr2wfv16kwRliKKiInh4eGj2Q0JCkJOTo1Vn//79CA0NtXRoRGRDDL6NVSqVWsnlvs6dO6O0tNSgtiorK3Hu3DnN/oULF1BcXIwOHTrA29sbcrkcV65cwebNmwEAycnJ8PHxQa9evXD79m18/vnnyMjI0Fqce/bs2RgyZAiWLVuGiIgIZGVl4cCBAzh06JChH5WImhNhoJ49e4rPPvusTvnmzZtF9+7dDWorNzdXAKizRUdHCyGEiI6OFkOHDtXUX7ZsmejRo4dwcXER7du3F4MHDxa7d++u0+5XX30l/Pz8hJOTk/D39xcZGRkGxaVSqQQAoVKpDDqOiCzDmL9Rg8fZLVu2DCtWrMCKFSswfPhwAPd6YufNm4c333wTcrnctNnYCjjOjsi2WWTWk3nz5uH69ev4n//5H8307C4uLnjnnXeaRaIjoubJ6CcoKisrcebMGbRs2RK+vr6QSqWmjs1qeGVHZNssOp9dmzZt0L9/f2MPJyKyKIOTXVVVFZKSkvDtt9+irKwMtbW1Wq+b+ykKIiJjGJzs4uPjkZ+fj6ioKHh4eDT4ZAIRka0wONnt3bsXu3fvxqBBg8wRDxGRWRj8BEX79u3RoUMHc8RCRGQ2Bie7JUuWYMGCBbh165Y54iEiMguDb2M/+ugj/Pzzz3Bzc4OPjw+cnJy0Xj9+/LjJgiMiMhWDk11DMwkTEdkqky6S3VxwUDGRbbPooOJjx47hzJkzkEgkCAgIQHBwsLFNERGZncHJrqysDK+88gry8vLQrl07CCGgUqkwbNgwbN26FZ07dzZHnEREjWJwb+zMmTOhVqtx6tQpXL9+HTdu3MBPP/0EtVqNWbNmmSNGIqJGM/g3O5lMhgMHDtR5LvZ///d/ERYWhps3b5oyPqvgb3ZEts0iSynW1tbWGW4CAE5OTnWekyUishUGJ7vhw4dj9uzZuHr1qqbsypUrmDt3LkaMGGHS4IiITMXgZLdmzRpUVFTAx8cHPXr0QM+ePdG9e3dUVFTg448/NkeMRESNZnBvrJeXF44fP46cnBycPXsWQggEBARg5MiR5oiPiMgkOKhYB3ZQENk2i3RQzJo1C6tXr65TvmbNGsyZM8fQ5oiILMLgZJeRkaFzLrvQ0FBs377dJEEREZmawcmuvLwcMpmsTrmrqyuuXbtmkqCIiEzN4GTXs2dP7Nu3r0753r178fjjj5skKNKPQlEOufwAJk/OgFx+AApFubVDIrJZBie7hIQEzJs3DwsXLkR+fj7y8/OxYMECzJ8/H3PnzjWorYKCAowfPx6enp6QSCTYuXNng/V37NiBUaNGoXPnznB1dUVISAi++eYbrTppaWmQSCR1tj/++MPQj2rTNm4sgr//WqxYUYgvvzyFFSsK4e+/FmlpxdYOjcgmGTz0JDY2FtXV1fjb3/6GJUuWAAB8fHzwySef4LXXXjOoraqqKgQFBWHq1Kl48cUXH1m/oKAAo0aNwtKlS9GuXTts3LgR48ePx5EjR7RmXXF1dUVJSYnWsS4uLgbFZssUinLEx+9CbW3djvS4uGwMHuyNnj05dT7Rg4ya4mn69OmYPn06fvvtN7Rs2RJt2rQx6s3Dw8MRHh6ud/3k5GSt/aVLlyIrKwu7du3SSnYSiQTu7u5GxdQUpKYWob5F3SQSICXlOBITOe6R6EEG38Y+qHPnzkYnOlOora1FRUVFnQWAKisr0a1bN3Tt2hXjxo1DUVFRg+1UV1dDrVZrbbbs4kUV6hsdKcS914lIW6OSnbV99NFHqKqqwqRJkzRl/v7+SEtLQ3Z2NtLT0+Hi4oJBgwZBoVDU205iYiJkMplm8/LyskT4RvPxkTV4ZefjU7e3nMje2cwTFBKJBJmZmXqvcZGeno74+HhkZWU1+KhabW0tnnrqKQwZMkTnYGjg3pVddXW1Zl+tVsPLy8tmn6BQKMrh779W5292Dg4SlJTM4G921KxZ5AkKW7Bt2zbExcXhyy+/fOQzuQ4ODujfv3+DV3ZSqRSurq5amy3z9e2IlJQJcHCQwNFRovVvSsoEJjoiHYxeg8Ja0tPTERsbi/T0dIwdO/aR9YUQKC4uRu/evS0QneXExDyJwYO9kZJyHBcvquDjI0Nc3FNMdET10DvZHTlyBNevX9fqPd28eTMWLlyIqqoqPP/88/j4448hlUr1fvPKykqcO3dOs3/hwgUUFxejQ4cO8Pb2hlwux5UrV7B582YA9xLda6+9hlWrVmHgwIFQKpUAgJYtW2qe6li8eDEGDhwIX19fqNVqrF69GsXFxVi7dq3ecTUVPXt2YK8rkb6EnsaMGSOSkpI0+z/++KNo0aKFiI+PFx999JFwd3cXCxcu1Lc5IYQQubm5AkCdLTo6WgghRHR0tBg6dKim/tChQxusL4QQc+bMEd7e3sLZ2Vl07txZhIWFicLCQoPiUqlUAoBQqVQGHUdElmHM36jeHRQeHh7YtWsX+vXrBwD4y1/+gvz8fBw6dAgA8NVXX2HhwoU4ffq0abOxFXCKJyLbZtYOihs3bsDNzU2zn5+fjzFjxmj2+/fvj8uXLxsQLhGR5eid7Nzc3HDhwgUAwO3bt3H8+HGEhIRoXq+oqNC5EA8RkS3QO9mNGTMG8+fPx7/+9S/I5XK0atUKzzzzjOb1H3/8ET169DBLkEREjaV3b+wHH3yAiRMnYujQoWjTpg02bdoEZ2dnzeupqakICwszS5BERI1l8BMUKpUKbdq0gaOjo1b59evX0aZNG60E2FSxg4LIthnzN2rwoGJdsxQDqPMwPhGRLdE72Q0bNgwSHU+fy2Qy+Pn54Y033rD5B+iJyH7pneyefPJJneU3b97Enj17sGbNGhw6dKjeekRE1mSyWU/eeOMNXLhwAXv27DFFc1bF3+yIbJtVZz357//+70dOkklEZC0mS3YtW7ZsdovaEFHzYbIpnvbv348nnnjCVM3ZBYWiHKmpRZopmmJjg+Hr29HaYRE1S3onu+zsbJ3lKpUKP/zwA1JSUpCWlmaquJq9jRuLEB+/CxLJvXUjJBJg+fJCpKRMQEzMk9YOj6jZ0buDwsFB9x1v27Zt4e/vj7feegsvv/yySYOzFnN3UHBadaLGMeug4traWqMDI21cCpHI8prkGhRNHZdCJLI8vZOdt7c3ysvLNftr1qyx+fVVbRWXQiSyPL2T3a+//oqamhrN/rvvvotr166ZJajmLjY2uMEru7i4pywbEJEdMPo21kQPXtglLoVIZHlNbinF5oJLIRJZlkHJ7p///CfatGkDALh79y7S0tLQqVMnrTqzZs0yXXTNHJdCJLIcvcfZ+fj46JziSasxiQTnz583SWDWxIkAiGybWcfZXbx40di4yIbxkTWyBZb4HppsiqfmxF6u7HQ9siYE+MgaWZQx30OrTvFkjIKCAowfPx6enp6QSCTYuXPnI4/Jz89H37594eLigscffxzr16+vUycjIwMBAQGQSqUICAhAZmamGaJv2hSKcsTH70JtrUBNjdD6Ny4uG+fOXbd2iGQHLPk9tGqyq6qqQlBQENasWaNX/QsXLuC5557DM888g6KiIrz77ruYNWsWMjIyNHUOHz6MyMhIREVF4cSJE4iKisKkSZNw5MgRc32MJkmfR9aIzM2S30OrDj0JDw9HeHi43vXXr18Pb29vJCcnAwD+9Kc/4ejRo/jwww/x4osvAgCSk5MxatQoyOVyAIBcLkd+fj6Sk5ORnp5u8s/QVPGRNbIFlvweNqlnYw8fPlxnbdrRo0fj6NGjuHPnToN1CgsLLRZnU8BH1sgWWPJ7aFSy+/nnn/Hee+9h8uTJKCsrAwDs27cPp06dMllguiiVSri5uWmVubm54e7du5pH1+qro1Qq6223uroaarVaa2vu+Mga2QJLfg8NTnb5+fno3bs3jhw5gh07dqCyshIA8OOPP2LhwoUmC6w+D4/1u9+Z/GC5rjoNjRFMTEyETCbTbPawJCQfWSNbYMnvocG/2c2fPx8ffPABEhIS0LZtW035sGHDsGrVKpMFpou7u3udK7SysjK0aNECHTt2bLDOw1d7D5LL5UhISNDsq9Vqu0h4fGTNNDhWsXEs9T00ONmdPHkSW7ZsqVPeuXNnrSmgzCEkJAS7du3SKtu/fz/69esHJycnTZ2cnBzMnTtXq05oaGi97UqlUkilUvMEbeP4yFrjcHp907DE99Dg29h27dqhtLS0TnlRUREee+wxg9qqrKxEcXExiouLAdwbWlJcXIxLly4BuHfF9dprr2nqT5s2Db/88gsSEhJw5swZpKamIiUlBW+99ZamzuzZs7F//34sW7YMZ8+exbJly3DgwAHMmTPH0I9K1CCOVWxaDE52r776Kt555x0olUpIJBLU1tbiu+++w1tvvaWVmPRx9OhRBAcHIzg4GACQkJCA4OBgLFiwAABQWlqqSXwA0L17d+zZswd5eXl48sknsWTJEqxevVoz7AQAQkNDsXXrVmzcuBF9+vRBWloatm3bhgEDBhj6UYkaxLGKTYvBj4vduXMHMTEx2Lp1K4QQaNGiBWpqavDqq68iLS0Njo6O5orVYuzlcTFqnMmTM/Dll6fqXThp0qReSE9/UceR1FhmnQjgPicnJ3zxxRdYsmQJjh8/jtraWgQHB8PX19fggImaMo5VbFoMvo19//33cevWLTz++ON46aWXMGnSJPj6+uL333/H+++/b44YiWwSxyo2LQYnu8WLF2vG1j3o1q1bWLx4sUmCImoKOFaxaTH4Nra+AbonTpxAhw729T8ux1cRxyo2HXp3ULRv3x4SiUTzg+CDCa+mpgaVlZWYNm0a1q5da7ZgLUWfHz85FxyR9RjTQaF3stu0aROEEIiNjUVycjJksv/8+Ors7AwfHx+EhIQYF7mNedSJVCjK4e+/tt5euJKSGfx/diIzMmtvbHR0NIB7Y91CQ0M1TyzYI33GV/GpBCLbYvBvdt27d9f5BMV93t7ejQqoKeBccERNj8HJ7lGrjNXU1DQqoKaA46uImh6Dk11RUZHW/p07d1BUVISVK1fib3/7m8kCs2WxscFYvlz3ZKAcX0VkmwxOdkFBQXXK+vXrB09PT6xYsQITJ040SWC27P74qri4bJ29seycILI9JluD4oknnsAPP/xgquZsni2Mr+I4PyL9GTwRwMNTlgshUFpaikWLFuHs2bOa6ZqasqYwEQDH+ZE9s8hEAO3atdM57bmXlxe2bt1qaHNkhAfnUXtYXFw2Bg/25q000UMMTna5ubla+w4ODujcuTN69uyJFi2sujKj3eA4PyLDGZydhg4dao44yAAc50dkOL2SXXZ2tt4NTpgwwehg7JkhnQ0c50dkOL06KBwc9JsJSiKRNItBxZbuoDC0s4HP5pK9M+ZvVK8sVltbq9fWHBKdpRmzaAvnUSMyHHsUrMzYzgZbGOdH1JTolexWr16N119/HS4uLli9enWDdWfNmmWSwOxFYzobuOYrkf70SnZ///vfMWXKFLi4uODvf/97vfUkEgmTnYHY2UBkGQY/QWEPLNlBwc4GIsOZrYOCzIedDUSWoddtbEJCgt4Nrly50uhg7BU7G4jMT69k9/AcdseOHUNNTQ38/PwAAP/+97/h6OiIvn37GhzAunXrsGLFCpSWlqJXr15ITk7GM888o7NuTEwMNm3aVKc8ICAAp06dAgCkpaVh6tSpder8/vvvcHFxMTg+S2FnA5F56ZXsHnweduXKlWjbti02bdqE9u3bAwBu3LiBqVOn1puk6rNt2zbMmTMH69atw6BBg/CPf/wD4eHhOH36tM7p3VetWoWkpCTN/t27dxEUFISXX35Zq56rqytKSkq0ymw50RGRBQgDeXp6ip9++qlO+cmTJ4WHh4dBbT399NNi2rRpWmX+/v5i/vz5eh2fmZkpJBKJuHjxoqZs48aNQiaTGRTHw1QqlQAgVCpVo9ohIvMw5m/U4A4KtVqN//u//6tTXlZWhoqKCr3buX37No4dO4awsDCt8rCwMBQW6p7y/GEpKSkYOXIkunXrplVeWVmJbt26oWvXrhg3blyd2/CHVVdXQ61Wa21E1LwYnOxeeOEFTJ06Fdu3b8evv/6KX3/9Fdu3b0dcXJxBU7Jfu3YNNTU1cHNz0yp3c3ODUql85PGlpaXYu3cv4uPjtcr9/f2RlpaG7OxspKenw8XFBYMGDYJCoai3rcTERMhkMs3m5eWl9+cgoibC0MvHqqoqMX36dCGVSoWDg4NwcHAQzs7OYvr06aKyslLvdq5cuSIAiMLCQq3yDz74QPj5+T3y+KVLl4qOHTuK6urqBuvV1NSIoKAgMXPmzHrr/PHHH0KlUmm2y5cv8zaWyIYZcxtr8LOxrVq10vSg/vzzzxBCoGfPnmjdurVB7XTq1AmOjo51ruLKysrqXO09TAiB1NRUREVFwdnZucG6Dg4O6N+/f4NXdlKpFFKpVP/giajJMXoigNatW6NPnz5Gv7GzszP69u2LnJwcvPDCC5rynJwcRERENHhsfn4+zp07h7i4uEe+jxACxcXF6N27t9GxGosL4hDZDqvOepKQkICoqCj069cPISEh2LBhAy5duoRp06YBAORyOa5cuYLNmzdrHZeSkoIBAwYgMDCwTpuLFy/GwIED4evrC7VajdWrV6O4uBhr1661yGe6T9ccdcuXF3JBHCIrsWqyi4yMRHl5Od5//32UlpYiMDAQe/bs0fSulpaW4tKlS1rHqFQqZGRkYNWqVTrbvHnzJl5//XUolUrIZDIEBwejoKAATz/9tNk/z31cEIfI9nAiAB0aOxGAXH4AK1YUoqam7ql1dJTg7bdD+bQEUSNwIgAbwQVxiGwPk50ZcI46ItvDZGcGsbHBDV7ZxcU9ZdmAiIjJzhw4Rx2R7eGCO2bCOeqIbAt7Y3Ww9LqxRGQY9sYSEdWDyY6I7AKTHRHZBSY7IrILTHZEZBeY7IjILjDZEZFdYLIjIrvAZEdEdoHJjojsApMdEdkFJjsisgtMdkRkF5jsiMguMNkRkV1gsiMiu8CZihtBoShHamqRZibi2Nhg+Pp2tHZYRKQDk52RNm4sQnz8Lkgk9xbRkUiA5csLkZIyATExT1o7PCJ6iNVvY9etW4fu3bvDxcUFffv2xb/+9a966+bl5UEikdTZzp49q1UvIyMDAQEBkEqlCAgIQGZmpkljVijKER+/C7W1AjU1QuvfuLhsnDt33aTvR0SNZ9Vkt23bNsyZMwd/+ctfUFRUhGeeeQbh4eG4dOlSg8eVlJSgtLRUs/n6+mpeO3z4MCIjIxEVFYUTJ04gKioKkyZNwpEjR0wWd2pqUYPrwqakHDfZexGRaVg12a1cuRJxcXGIj4/Hn/70JyQnJ8PLywuffPJJg8d16dIF7u7ums3R0VHzWnJyMkaNGgW5XA5/f3/I5XKMGDECycnJJov74kVVg+vCXryoMtl7EZFpWC3Z3b59G8eOHUNYWJhWeVhYGAoLCxs8Njg4GB4eHhgxYgRyc3O1Xjt8+HCdNkePHt1gm9XV1VCr1VpbQ3x8ZA1e2fn4yBo8nogsz2rJ7tq1a6ipqYGbm5tWuZubG5RKpc5jPDw8sGHDBmRkZGDHjh3w8/PDiBEjUFBQoKmjVCoNahMAEhMTIZPJNJuXl1eDscfGBjd4ZRcX91SDxxOR5Vm9N1by0CWSEKJO2X1+fn7w8/PT7IeEhODy5cv48MMPMWTIEKPaBAC5XI6EhATNvlqtbjDh+fp2RErKBMTFZWv1xgoBpKRM4ELYRDbIasmuU6dOcHR0rHPFVVZWVufKrCEDBw7E559/rtl3d3c3uE2pVAqpVKr3ewJATMyTGDzYGykpxzXj7OLinmKiI7JRVkt2zs7O6Nu3L3JycvDCCy9oynNychAREaF3O0VFRfDw8NDsh4SEICcnB3PnztWU7d+/H6GhoaYJ/AE9e3ZAYuJIk7dLRKZn1dvYhIQEREVFoV+/fggJCcGGDRtw6dIlTJs2DcC928srV65g8+bNAO71tPr4+KBXr164ffs2Pv/8c2RkZCAjI0PT5uzZszFkyBAsW7YMERERyMrKwoEDB3Do0CGrfEYisg1WTXaRkZEoLy/H+++/j9LSUgQGBmLPnj3o1q0bAKC0tFRrzN3t27fx1ltv4cqVK2jZsiV69eqF3bt347nnntPUCQ0NxdatW/Hee+/hr3/9K3r06IFt27ZhwIABFv98RGQ7JELU169ov9RqNWQyGVQqFVxdXa0dDhE9xJi/Uas/LkZEZAlWH3pii+5f7D5qcDERWcf9v01DbkyZ7HSoqKgAgEcOLiYi66qoqIBMpt8TS/zNTofa2lpcvXoVbdu2bXAwcnNxfxD15cuX+RulkXgOG8+QcyiEQEVFBTw9PeHgoN+vcbyy08HBwQFdu3a1dhgW5+rqyj/URuI5bDx9z6G+V3T3sYOCiOwCkx0R2QUmO4JUKsXChQsNfj6Y/oPnsPHMfQ7ZQUFEdoFXdkRkF5jsiMguMNkRkV1gsiMiu8BkZycWLVpUZ71dd3d3zetCCCxatAienp5o2bIlnn32WZw6dcqKEVtfQUEBxo8fD09PT0gkEuzcuVPrdX3OWXV1NWbOnIlOnTqhdevWmDBhAn799VcLfgrretQ5jImJqfO9HDhwoFYdU51DJjs70qtXL631dk+ePKl5bfny5Vi5ciXWrFmDH374Ae7u7hg1apTmOWF7VFVVhaCgIKxZs0bn6/qcszlz5iAzMxNbt27FoUOHUFlZiXHjxqGmpsZSH8OqHnUOAWDMmDFa38s9e/ZovW6ycyjILixcuFAEBQXpfK22tla4u7uLpKQkTdkff/whZDKZWL9+vYUitG0ARGZmpmZfn3N28+ZN4eTkJLZu3aqpc+XKFeHg4CD27dtnsdhtxcPnUAghoqOjRURERL3HmPIc8srOjigUCnh6eqJ79+545ZVXcP78eQDAhQsXoFQqtdbblUqlGDp06CPX8LVX+pyzY8eO4c6dO1p1PD09ERgYyPP6gLy8PHTp0gVPPPEE/uu//gtlZWWa10x5Dpns7MSAAQOwefNmfPPNN/j000+hVCoRGhqK8vJyzWpshq63a8/0OWdKpRLOzs5o3759vXXsXXh4OL744gscPHgQH330EX744QcMHz4c1dXVAEx7DjnriZ0IDw/X/Hfv3r0REhKCHj16YNOmTZofhA1db5eMO2c8r/8RGRmp+e/AwED069cP3bp1w+7duzFx4sR6jzPmHPLKzk61bt0avXv3hkKh0PTKNnYNX3uizzlzd3fH7du3cePGjXrrkDYPDw9069YNCoUCgGnPIZOdnaqursaZM2fg4eGB7t27w93dHTk5OZrXb9++jfz8fLOst9sc6HPO+vbtCycnJ606paWl+Omnn3he61FeXo7Lly9r1oI26Tk0qDuDmqw333xT5OXlifPnz4vvv/9ejBs3TrRt21ZcvHhRCCFEUlKSkMlkYseOHeLkyZNi8uTJwsPDQ6jVaitHbj0VFRWiqKhIFBUVCQBi5cqVoqioSPzyyy9CCP3O2bRp00TXrl3FgQMHxPHjx8Xw4cNFUFCQuHv3rrU+lkU1dA4rKirEm2++KQoLC8WFCxdEbm6uCAkJEY899phZziGTnZ2IjIwUHh4ewsnJSXh6eoqJEyeKU6dOaV6vra0VCxcuFO7u7kIqlYohQ4aIkydPWjFi68vNzRUA6mzR0dFCCP3O2e+//y5mzJghOnToIFq2bCnGjRsnLl26ZIVPYx0NncNbt26JsLAw0blzZ+Hk5CS8vb1FdHR0nfNjqnPIKZ6IyC7wNzsisgtMdkRkF5jsiMguMNkRkV1gsiMiu8BkR0R2gcmOiOwCkx0R2QUmO2qyYmJi8Pzzz1s7DGoimOzI4nQlqe3bt8PFxQXLly8HcG8Knw0bNmDAgAFo06YN2rVrh379+iE5ORm3bt0y6P3y8vLg4eEBUz4s9Oyzz0IikSApKanOa8899xwkEgkWLVpksvejxmOyI6v75z//iSlTpmDNmjWYN28eACAqKgpz5sxBREQEcnNzUVxcjL/+9a/IysrC/v37DWo/OzsbEyZMMPkccl5eXti4caNW2dWrV3Hw4EHNrB1kO5jsyKqWL1+OGTNmYMuWLYiPjwcAfPnll/jiiy+Qnp6Od999F/3794ePjw8iIiJw8OBBDBs2zKD3uJ/sdElLS0O7du3w9ddfw8/PD61atcJLL72EqqoqbNq0CT4+Pmjfvj1mzpxZZ4GXcePGoby8HN99951We2FhYejSpYuBZ4LMjcmOrGb+/PlYsmQJvv76a7z44oua8i+++AJ+fn6IiIioc4xEIoFMJtP7PU6dOgWlUokRI0bUW+fWrVtYvXo1tm7din379iEvLw8TJ07Enj17sGfPHnz22WfYsGEDtm/frnWcs7MzpkyZonV1l5aWhtjYWL3jI8thsiOr2Lt3L5YtW4asrCyMHDlS6zWFQgE/Pz+TvE9WVhZGjx4NFxeXeuvcuXMHn3zyCYKDgzFkyBC89NJLOHToEFJSUhAQEIBx48Zh2LBhyM3NrXNsXFwcvvzyS1RVVaGgoAAqlQpjx441SexkWkx2ZBV9+vSBj48PFixYUGdtWmHCNRqysrLqvYW9r1WrVujRo4dm383NDT4+PmjTpo1W2YOrXt3Xp08f+Pr6Yvv27UhNTUVUVBScnJxMEjuZFpMdWcVjjz2G/Px8lJaWYsyYMVoJ74knnsCZM2ca/R5KpRLHjx9/5JXWw8lJIpHoLKutrdV5fGxsLNauXYvt27fzFtaGMdmR1Xh7eyM/Px9lZWUICwuDWq0GALz66qv497//jaysrDrHCCGgUqn0aj87OxshISHo1KmTSeN+2KuvvoqTJ08iMDAQAQEBZn0vMh6THVlV165dkZeXh/LycoSFhUGlUmHSpEmIjIzE5MmTkZiYiKNHj+KXX37B119/jZEjR+r87UyX7OxsnZ0cpta+fXuUlpbi22+/Nft7kfGY7Mjq7t/S3rx5E6NGjYJKpcKWLVuwcuVKZGZmYujQoejTpw8WLVqEiIgIjB49+pFtVlVV4dtvv33k73Wm0q5dO7Ru3doi70XG4RoU1Czt2LED7733Hk6fPm3tUMhG8MqOmqU2bdpg2bJl1g6DbAiv7IjILvDKjojsApMdEdkFJjsisgtMdkRkF5jsiMguMNkRkV1gsiMiu8BkR0R2gcmOiOzC/wMsEV6GVswNKgAAAABJRU5ErkJggg==",
      "text/plain": [
       "<Figure size 300x300 with 1 Axes>"
      ]
     },
     "metadata": {},
     "output_type": "display_data"
    }
   ],
   "source": [
    "# Plotting dilute phase concentration data\n",
    "plt.figure(figsize=(3,3))\n",
    "for i in range(2):\n",
    "    plt.scatter(c_B_tot[i], c_A_dil[i], marker='o', s=25, color='navy')\n",
    "plt.xlabel('KCl / mM')\n",
    "plt.ylabel('dilute FUS conc. / uM')\n",
    "plt.show()"
   ]
  },
  {
   "cell_type": "code",
   "execution_count": 8,
   "metadata": {},
   "outputs": [],
   "source": [
    "# Defining phenomenological fit for change in FUS dilute phase concentraion with change in KCl concentration\n",
    "# Further description is provided in the associated methods section 'Experimental characterisation of response and phase boundary gradient'\n",
    "# 'sat' denotes sautration conditions while a and b are generic constants\n",
    "\n",
    "def c_A_dil_fit(c_B_tot, c_B_sat, a, b):\n",
    "    mask = c_B_tot < c_B_sat\n",
    "    return a + c_B_sat * b + (c_B_tot - c_B_sat) * b * mask\n",
    "\n",
    "# at c_B_tot < c_B_sat, i.e. conditions where phase separation is expected, this simplifies to [ a + b * c_B_tot ], describing a simple linear increase in the fus dilute phase concentration with the KCl concentration\n",
    "# at c_B_tot > c_B_sat, i.e. conditions where no phase separation is expected, we simple get: [ a + c_B_sat * b] = c_A_tot\n",
    "\n",
    "# The functional shape needs to be adapted for the observed dilute phase concentration response function"
   ]
  },
  {
   "cell_type": "code",
   "execution_count": 10,
   "metadata": {},
   "outputs": [],
   "source": [
    "# Defining cost function for fit to the dilute phase concentration data \n",
    "def cost(params):\n",
    "\n",
    "    # Fit for c_B_sat for both linescans\n",
    "    c_B_sat = [params[0], params[1]]\n",
    "\n",
    "    # Fit for the response gradient slope R_AB or denoted b here\n",
    "    # In this case the gradient is assumed to be constant for both line scans\n",
    "    # If not applicable fit separately for both scans similarly to shown above for c_B_sat\n",
    "    b = params[2]\n",
    "    \n",
    "    val = 0\n",
    "    for i in range(2):\n",
    "        val += sum((c_A_dil[i] - c_A_dil_fit(c_B_tot[i], c_B_sat[i], c_A_tot[i] - c_B_sat[i]*b, b)) ** 2) # a is given as c_fus_tot - c_kcl_sat * b\n",
    "    return val\n",
    "\n",
    "# Parameter fit by minimizing defined cost function\n",
    "res = minimize(cost, x0 = [42, 74, 10], method='L-BFGS-B')\n",
    "\n",
    "# Defining parameters from fit\n",
    "params = res.x\n",
    "c_B_sat = params[0:2]\n",
    "b = params[2]"
   ]
  },
  {
   "cell_type": "code",
   "execution_count": 12,
   "metadata": {},
   "outputs": [
    {
     "data": {
      "image/png": "iVBORw0KGgoAAAANSUhEUgAAATIAAAD/CAYAAAByx1obAAAAOXRFWHRTb2Z0d2FyZQBNYXRwbG90bGliIHZlcnNpb24zLjkuMiwgaHR0cHM6Ly9tYXRwbG90bGliLm9yZy8hTgPZAAAACXBIWXMAAA9hAAAPYQGoP6dpAAAz2UlEQVR4nO3deVxN+f8H8Ne57UJZWik3JFO2ZMtYwojIOkb2pZgxM5gGgzDWMdnHkGWYkj2+smRnqAxiUJaxhgiVCLeN23I/vz/ur8atW92bc+/tdt/Px6NHc889y7vP3Pt2zud8Pu/DMcYYCCFEiwk0HQAhhHwqSmSEEK1HiYwQovUokRFCtB4lMkKI1qNERgjRepTICCFaT1/TAaibRCJBUlISqlWrBo7jNB0OIaQIxhgyMjJga2sLgUCxcy2dS2RJSUmws7PTdBiEkDI8e/YMdevWVWhdnUtk1apVAyBtpOrVq2s4GkJIUenp6bCzsyv8ripC5xJZweVk9erVKZERUoEp0/VDnf2EEK1HiYwQovU0msgCAwPRunVrVKtWDZaWlujfvz/u379f5nbR0dFwc3ODsbEx6tevj40bN6ohWkJKFx+fhoCAvzB0aDgCAv5CfHyapkOqENTRLpwmy/j07NkTQ4YMQevWrZGXl4fZs2fj1q1buHPnDkxNTeVuk5CQgCZNmmD8+PH45ptvcOHCBXz33XfYvXs3vvzyyzKPmZ6eDjMzM4hEIuojI7zZsiUO48YdBscBjKHwd3BwX4wZ00LT4WlMedqlPN9RjSayol69egVLS0tER0ejU6dOcteZMWMGIiIicPfu3cJlEyZMwI0bNxATE1PmMSiRVS6ZmTnIycnXaAyPHr1F27Z/Qt5XieM4/PPPeNSvb67+wDSstHYRCDjcvz8RDRvWLPZeeb6jFequpUgkAgDUrFn8jysQExMDT09PmWU9evRAcHAwcnNzYWBgIPOeWCyGWCwufJ2ens5jxEQTsrNzsXHjDezb9wAxMUmaDuf/VZG7lDGgdeudao6lIinaLmIAeeA4IDg4FoGBX/BylAqTyBhjmDJlCjp06IAmTZqUuF5KSgqsrKxklllZWSEvLw+vX7+GjY2NzHuBgYFYsGCBSmIm6ieRMAwceAgnTz7RdCjkEzAGPHki4m1/FSaRTZw4ETdv3sT58+fLXLfo+JKCU1d5404CAgIwZcqUwtcFg+2Idlq27B+cPPkEJib6WLq0EwYMcIS1tfz+VHWZPfsMVqyIgUQi/xJq2jR3LF7cTQORaVZp7cJxgFBoxtuxKkQimzRpEiIiInDu3LkypyRYW1sjJSVFZllqair09fVRq1atYusbGRnByMiI13iJZly48AJz5kj/oVu7thv8/JpqOCKpceNaYsWKkvtnx493g76+7o10Kq1dGAP8/FrydiyNti5jDBMnTsT+/ftx9uxZODg4lLmNu7s7Tp8+LbPs1KlTaNWqVbH+MVJ5pKW9x5AhR5CfzzB8+Gfw9S25+0HdHB1rITi4LwQCDnp6nMzv4OC+cju0dYE620Wjdy2/++477Nq1C4cOHYKTk1PhcjMzM5iYmACQXhq+ePEC27ZtA/Df8ItvvvkG48ePR0xMDCZMmEDDLyoxxhj69j2AI0cew9GxBq5dG4lq1Qw1HVYxDx++QXBwLJ48EUEoNIOfX0udTWIfU7ZdyvUdZRoEQO7Pli1bCtcZPXo069y5s8x2UVFRzNXVlRkaGjKhUMg2bNig8DFFIhEDwEQiEU9/BVG1lSuvMGA5MzJaxeLiXmo6HKJi5fmOVqhxZOpAZ2Ta5fLlZHTosBt5eRKsX/8Fvv22haZDIipWnu+o7vVAEq3x9u0H+PgcRl6eBF991QgTJjTXdEikgqJERiokxhj8/E7i6dN01K9vhs2be1BFX1IiSmSkQlq3Lg4HDsTDwECAPXv6wMyMhtCQklEiIxVObOxLTJ0aDQBYvrwzWrWy1nBEpKKrEANiCSmQni6Gj89h5OTko1+/hpg8uSXi49MQEhJXePve19cVjo7FBz8T3UWJjFQYjDF8/fUpPHz4Dvb21RAS0gOhodeLlYFZtuyizpfHIbLo0pJUGJs338SePfehry9AWFgfpKVlY9y4w5BIGPLzmcxvP78IPHz4RtMhkwqCEhlRm9Iqhd68+Qo//BAJAPj11w5wd7dFSEgcSrpRWVAGhhCALi2JmsirFFpwiThokDN8fA7jw4c89OrlgKlTWwOQlnkpabg232VgiHajREZULj4+rfASsSg/vwhERDzBvXtvUKdOVWzd6gWBQHoaJhSalXpGxmcZGKLdFE5kXbt2VWi9s2fPljsYUjmVdonImB4OHHgIgYDD7t3eqF37v4qivr6uWLbsYgnb8VsGhmg3hRNZVFQU6tWrh969e1O5HKKUki8ROTAmrWKxcOHn6NhRthZdQRkYP78IuQ+voMoSpIDCiWzJkiUIDQ3F//73PwwfPhy+vr6llqQmpEDJl4jGADgIhVURENBW7rZjxrRAhw72VB6HlErp6hcxMTEICQnB3r174eTkBF9fXwwbNkxrKklQ9Qv1i49PQ+PG64r0kRkCMADAEBMzDO3a1dFQdKSiUUv1C3d3d2zevBnJycn4/vvvERISAltbW3o6ESlR0UqhHKePgiT2009ulMTIJyv3OLLY2FhER0fj7t27aNKkCfWbkVKNGdMC9+9PhJ9fS+jpGQMAJk50xbJlit1EIqQ0SiWypKQk/Prrr2jUqBEGDRqEmjVr4vLly7h06VJhaWpCSlK3bnVcvpyGvDwGDw87rF5NSYzwQ+HO/l69eiEyMhKenp5Yvnw5evfuDX19GoZGFDd1ahRu3HiF2rVNsGNHL+jp0cQSwg+FO/sFAgFsbGxgaWlZaoG72NiKPW2EOvs1Y9+++/jqq8MAgOPHv0TPnmU/MYvopvJ8RxU+pZo3b165AyO67dGjd/DzOwkAmDmzDSUxwjt6+AhRKbE4D59/vhvXrr1E+/a2iIrygYGBnqbDIhWYSs/ICAGgdJHDGTPO4dq1l6hZ0xhhYd6UxIhKKJ3IHBwcSu0je/z48ScFRCqu0ipYyCtyePBgPH7/XdpnGhrqBTs7OgMmqqF0IvP395d5nZubi7i4OJw4cQI//fQTX3GRCqasChYdOtjLTBt6+lSEsWNPAAB+/NENffo0UFusRPconch++OEHucvXrVuHq1evfnJApGJSpMhhYOAXAIDc3HwMHXoU796J0aaNNZYs6aTGSIku4m0gj5eXF8LDw/naHalglClyOGfOecTEJMHMzAhhYd4wNKR+MaJavCWyffv2oWZNqkhQWSla5PD48cdYtuwKACA4uAccHMzVFCHRZUpfWrq6usp09jPGkJKSglevXmH9+vW8BkcqDkWKHL54kYFRo44DAL7/vgW+/LKROkMkOkzpRNa/f3+Z1wKBABYWFvDw8EDjxo35iotUMGUVORQKzdGt2168fv0erq6WWLHCQ9MhEx1CA2KJUh4+fCO3yOHPP5/HL79cQtWqBoiNHQVHxxqaDpVoqfJ8RymRkU/2119P4en5PzAG7N7tjSFD6MyclJ9aCisS8rGUlCyMGHEUjAFff92MkhjRCEpkpNzy8yUYMeIoXr7MRtOmtbF6dRdNh0R0FCUyUm6//noZZ84kokoVfezd2wcmJlQlmGiGwonM1tYW3377LY4fP46cnBxVxkS0QHT0M8yfLx2OsWFDdzRuXPLEcUJUTeFEtmvXLlSpUgWTJ09G7dq18dVXX2H79u148+aNKuMjFdCrV9kYNuwoJBKG0aNdMGqUi6ZDIjpO4UTm4eGBlStXIj4+HjExMWjZsiXWrVsHGxsbeHh44LfffsOjR4+UOvi5c+fQp08f2NraguM4HDx4sNT1o6KiwHFcsZ979+4pdVxSfhIJw6hRx5CUlInGjWti3bpumg6JkPL1kbm4uCAgIACXLl1CYmIihg8fjrNnz6Jp06Zo0qQJjh49qtB+srKy0Lx5cwQFBSl1/Pv37yM5Obnwx9HRsTx/BimH5cv/wYkTT2BsLO0XMzU11HRIhHx6YUUrKyuMHz8e48ePR3Z2Nk6ePAkjIyOFtvXy8oKXl5fSx7S0tIS5ubnS25FPc/HiC8yefR4AsHZtVzRtaqHhiAiR4rVCbJUqVTBgwAA+dymXq6srPnz4AGdnZ8yZMwddupR8218sFkMsFhe+pgcJl09a2nsMGXIE+fkMQ4c2hp9fU02HREghrRp+YWNjg02bNiE8PBz79++Hk5MTunXrhnPnzpW4TWBgIMzMzAp/7Ozs1Bhx5cAYw9ixJ/DsWQYaNjTHH394llolmBB1qzBTlDiOw4EDB4pNSi9Lnz59wHEcIiIi5L4v74zMzs6OpigpYfXqa/jxx0gYGurh0qVhcHW10nRIpBLTySlK7dq1Q3x8fInvGxkZoXr16jI/RHFXriRj+vRoAMBvv3lQEiMVktYnsri4ONjY2Gg6jErp3bsPGDz4MHJzJfjyS0d8+20LTYdEiFy8dfavX78er1+/xty5cxXeJjMzEw8fPix8nZCQgOvXr6NmzZqwt7dHQEAAXrx4gW3btgEAVq9eDaFQCBcXF+Tk5GDHjh0IDw+nEtsqwBjDuHEn8eRJOhwczPDnnz2oX4xUWLwlsvDwcCQkJCiVyK5evSpzx3HKlCkAgNGjRyM0NBTJyclITEwsfD8nJwfTpk3DixcvYGJiAhcXFxw9ehS9evXi688g/2/9+usID4+HgYEAe/Z4w9zcWNMhEVKiCtPZry5Uj6xscXEv0a7dLuTk5OO337rA399N0yERHaKTnf2EXxkZOfDxOYKcnHz07dsAP/zQUtMhEVImpRNZYGAgQkJCii0PCQnB0qVLeQmKaAZjDN98cwrx8W9hZ1cNW7b0pH4xohWUTmR//PGH3IeMuLi4YOPGjbwERTQjOPgWdu++Bz09DmFh3qhZ00TTIRGiEKUTWUpKitzhDhYWFkhOTuYlKKJ+t269wqRJZwEAixd3QPv2dTQcESGKUzqR2dnZ4cKFC8WWX7hwAba2trwERdQrKysHgwcfxocPeejZU4iffmqj6ZAIUYrSwy/GjRsHf39/5ObmomvXrgCAM2fOYPr06Zg6dSrvARLVmzjxDO7dewNb26rYtq0XBALqFyPaRelENn36dLx58wbfffddYclrY2NjzJgxAwEBAbwHSFRr27bbCA29DYGAw65dvWFhUUXTIRGitHKPI8vMzMTdu3dhYmICR0dHhWuQaRqNI/vPvXtpcHPbjuzsPCxY0B5z57bXdEiElOs7Wu6R/VWrVkXr1q3LuznRsPfvczF48GFkZ+eha1d7zJ7dTtMhEVJuSieyrKwsLFmyBGfOnEFqaiokEonM+48fP+YtOKI6/v6RuHXrNaysqmDnzt7Q06Ox0UR7lauzPzo6GiNHjoSNjQ0NmNRCu3ffxaZNN8FxwI4dvWFtbarpkAj5JEr3kZmbm+Po0aP4/PPPVRWTSul6H1l8/Fu0bLkNmZm5aN/eCvb2VSAUmsHX1xWOjvRsSqJ5aukjq1GjBmrWrKl0cETzPnzIw+DBh5GZmQsgH5cuJeDSJYDjgGXLLiI4uC/GjGmh6TAJUZrSHSOLFi3C3LlzkZ2drYp4iApNmxaF69dTATAAYkgkDBIJQ36+9LefXwQePqQHLhPto/QZ2cqVK/Ho0SNYWVlBKBTCwMBA5v3Y2FjegiP8CQ9/gHXrrgMABAJpEiuK44Dg4FgEBn6h5ugI+TRKJzJlHw5CNO/x43fw8zsJAGjc2AwPHsg/m2YMePJEpM7QCOGF0ols3rx5qoiDqEhOTj6GDDkCkUgMd3dbdOhggVWr5E/u5zhAKDRTc4SEfLpyD4i9du0a7t69C47j4OzsDFdXVz7jIjwJCDiHK1dSUKOGMcLCvCEW52Llyhi56zIG+PlRIUWifZROZKmpqRgyZAiioqJgbm4OxhhEIhG6dOmCsLAwWFhYqCJOUg6HDz/CqlXXAAChoT1hby+9lR0c3Bd+fhHgOGnyKvgdHNwXDRvSHWmifZS+azlp0iSkp6fj9u3bePPmDd6+fYt///0X6enpmDx5sipiJOWQmJiO0aOPAwD8/d3Qt2/DwvfGjGmB+/cn4qef2mPwYBf89FN73L8/kYZeEK2l9IBYMzMz/PXXX8XmWf7zzz/w9PTEu3fv+IyPd7owIDY3Nx8eHntw8WISWrWywoULw2BoqKfpsAhRiFoePiKRSIoNuQAAAwODYvMuiWbMnXsBFy8moXp1Q+zZ04eSGKn0lE5kXbt2xQ8//ICkpKTCZS9evMCPP/6Ibt268RocUd6JEwlYsuQfAEBwcA/Ur2+u2YAIUQOlE1lQUBAyMjIgFArRoEEDNGzYEA4ODsjIyMDatWtVESNRUFJSJkaOPAYA+O67Fhg0yEnDERGiHkrftbSzs0NsbCxOnz6Ne/fugTEGZ2dnfPEFjQbXpLw8CYYNO4LXr9+jRQtLrFzpoemQCFGbco8j6969O7p3785nLOQTLFoUg+jo56ha1QB79njD2Ljc/2sJ0TpKX1pOnjwZa9asKbY8KCgI/v7+fMRElBAfn4ahQw9g4ULpINcFC9zRqBGNBSO6RelEFh4eLrcWWfv27bFv3z5egiKK2bIlDk5O6xAW9hAAwHF5+OmnEwgNva7ZwAhRM6UTWVpaGszMis/Hq169Ol6/fs1LUKRs8fFp8PM7DMaMAHAAJGBMTOV4iE5SOpE1bNgQJ06cKLb8+PHjqF+/Pi9BkbKFhMRB2sWpB2l9sQ+F7xWU4yFEVyjdIzxlyhRMnDgRr169knlA78qVK7F69Wq+4yMl+Oefl2CsYGByDqTJTIrK8RBdo3Qi8/X1hVgsxuLFi7Fo0SIAgFAoxIYNGzBq1CjeAyTFvX6djStXXkN6SZkLIE/mfSrHQ3RNuR/QCwCvXr2CiYkJqlatymdMKqXtcy0lEoY+ffbj2LEEABIA74utIxBwuH9/IlWyIFpJLXMtP2ZhYaFVSawyWLnyCo4dS4CxsT4WLnSHQMBBT4+T+U3leIiuoVGTWiQmJgmzZp0HAPz+exd8/XVzDB3qguDgWDx5IoJQaAY/v5YqTWLx8WkICYkrPB49Ro6URR2fmU+6tNRG2npp+ebNe7i6bkNiYgZ8fJywe7e32h+OvGVLHMaNOyy3ICPVMiPylOczo/ZLy0917tw59OnTB7a2tuA4DgcPHixzm+joaLi5ucHY2Bj169fHxo0bVR+ohjHG4Ot7EomJGWjQwBybNnmqPYnFx6dh3LjDMo+Po8fIkdKo8zOj0USWlZWF5s2bIygoSKH1ExIS0KtXL3Ts2BFxcXGYNWsWJk+ejPDwcBVHqllr18bh0KGHMDTUw969fVC9upHaYwgJiUNJuZPGrRF51PmZUbiP7PLly3jz5g28vLwKl23btg3z5s1DVlYW+vfvj7Vr18LISPEvmZeXl8z+yrJx40bY29sXjlf77LPPcPXqVaxYsQJffvml3G3EYjHEYnHh6/T0dIWPVxFcvZqCadOiAAArV3ZGy5ZWKj1eUlImfv31Ep48kW2nuLhk5Ocb4ePxagXy8zls23Yft25pV9sS1ZL/mcmFdBYKv2MdFU5k8+fPh4eHR2HiuXXrFvz8/DBmzBh89tlnWL58OWxtbTF//nzegisqJiYGnp6eMst69OiB4OBg5Obmyq1cGxgYiAULFqgsJlUSicTw8TmM3FwJBg50xPffq+5JVYwx/P57LH7++TwyM3NLWKvkSrNJSe+RlPRYNcERLVb0M5MPQML7WEeFE9n169cLB8ACQFhYGNq2bYvNmzcDkNYpmzdvnkoTWUpKCqysZM9IrKyskJeXh9evX8PGxqbYNgEBAZgyZUrh6/T0dNjZ2aksRr4wxjB+/Ek8fiyCUFgdwcE9VNovtmLFFUyffg4A0LatDcaNawo9vf+O9/JlFmbNOgN5t4Y4Dvj1126wsjJVWXwV3d9/J8qdrD92rCs6dKj4nzdVkP+ZyQfA/6MHFU5kb9++lUki0dHR6NmzZ+Hr1q1b49mzZ7wFVpKiX+aCm64lfcmNjIyUutytKDZuvIH//e8B9PUFCAvrA3NzY5Ud6+NhHYGBHTF9ehsIBMXb09rauMTHyOnyXUtpp/YByBsAEBp6FQEB7XR2XJ/8zwz/Yx0VTmRWVlZISEiAnZ0dcnJyEBsbK3PJlpGRIffSjk/W1tZISUmRWZaamgp9fX3UqlV5xjJdv56KH3+MBAAsWdIRbdsWP9Pky9u3HzBkyGHk5UkwZEhjzJjRpsR/FMaMaYEOHezVOm5NGyjSqR0YqJsVlNX1mVE4kfXs2RMzZ87E0qVLcfDgQVSpUgUdO3YsfP/mzZto0KABr8EV5e7ujsOHD8ssO3XqFFq1aqXyJKouGRk58PE5DLE4H97e9TFlSiuVHYsxhrFjTxQO6/jjj+5lXr42bFhTZ7+UJXnyRCT3khugCfyAej4zCg+/+OWXX6Cnp4fOnTtj8+bN2Lx5MwwNDQvfDwkJKdYRX5bMzExcv34d169fByAdXnH9+nUkJiYCkPZvfTwRfcKECXj69CmmTJmCu3fvIiQkBMHBwZg2bZpSx62I4uPTMHPmaTRtGowHD97C2roKQkO9VNovtmZNrMaHdVQGQqFZqWdkNIFfDZiS3r17x/Ly8ootT0tLY2KxWKl9RUZGMkjvzcr8jB49mjHG2OjRo1nnzp1ltomKimKurq7M0NCQCYVCtmHDBqWOKRKJGAAmEomU2k6VQkJimUCwgHHcLwxYzoBljOMWsS1b4lR2zCtXkpmBwUoGLGdr115T2XF0wYMHr5lAsIAB84v9CAQLWHx8mqZD1Crl+Y7SFCUNi49PQ+PG6yB9trEJpKV5cgDkqqyKhUgkhqvrNiQkiDBggCPCw/uqfaZAZRMaep1uhPCkPN9RhfvIunTpIvfDbmZmBicnJ3z//fdaMayhopFWegUAY0iTWB6kgwZV01HMGMO4cSeRkCAd1hESotphHbqCboRolsKJrEWLFnKXv3v3DseOHUNQUBDOnz9f4npEvidPRJBIDCHtrpQA+G8Wgio6iv/44wb27ZMO69izR7XDOnQN3QjRHIUT2W+//Vbq+99//z1mzZqFY8eOfXJQuiQzMx/S/w0MHycxgP+O4uvXU+HvLx3WsXRpJ7Rpo7phHYSoE2/1yL755hv06NGDr93phHv30nD2bNL/v5LOQfsYn6Ofiw7r8PYWIiDgL6orRioF3hKZiYkJPnz4UPaKBADw/n0ufHyOIDs7D599VgP37r2AQMAV6yjmo4+FMYYJE07jwYO3sLOrBk/Puvjss/UyHdPLll2kjmmitXhLZKdOnUKjRo342l2l9+OPUbh58xUsLavgzBkfZGXlqKyjOCTkX+zadRd6ehyWLeuI4cP3QSIpfrPazy8CHTrYUwc10ToKJ7KIiAi5y0UiEa5cuYLg4GCEhobyFVeltmfPPfzxxw1wHLB9ey/Y2Eife/CpHcXySgqLxRJMmnQGALBoUQfcuJFE02lIpaNwIuvfv7/c5dWqVUPjxo0RGhqKr776iq+4Kq2HD99i/PhTAICAgLbw9BTysl95JYWXLr0IGxsLvH+fhx49hJgxow2GD99P02lIpaNwIpNIJGWvREolFufBx+cIMjJy0KFDHSxY8Dkv+/24pLAsQyQlZcHS0gTbtnlBIOBoOg2plDRa6lrXTJ9+DrGxL1Grlgl27/aGvj4/zS+/+oI+AAMADN262cLSUlorzNfXtdQzMj5rRBGiLgp/k+zt7ZGWllb4OigoSOvKRmvSwYPxWLNGWqN869aeqFu3Gm/7Ll59gQMgndDPcblg7L+zaUfHWggO7kvPwySVisKXls+fP0d+fn7h61mzZqFXr14VYr5iRffkiQhjx54AAEyb1gq9e/Nb7qj45WLBdKd8cFxesctFmk5DKptyD7/Qsbnm5ZaTk48hQ47g3Tsx2ra1wa+/dix7IyX5+rpi2bKL//+qYLrTfzMF5F0u0nQaUplQH5mKzZ79Ny5fToa5uRHCwrxhYFDyAzzKq+BykeP+6xcTCMQQCPgbVEtIRabUGdmff/6JqlWlY57y8vIQGhqK2rVry6wzefJk/qLTckePPsKKFVcBAFu29FTpHcEOHeqhSpWqyMrKhbOzOfr2daDLRaIzFK5HJhQKyyz3wnEcHj+u2I8EU1c9sufPM9C8+Va8efMBkye3xO+/d1XZscTiPLRvvxuxsS/RoUMdREb68HZHlBB1U2k9sidPnpQ3Lp2TlyfB0KFH8ObNB7i5WWHZsk4qPd5PP0WrZFgHIdqCt7mW5D/z5l3A+fMvUL26Ifbs6QMjo09rZnlTjwoqVezf/wBr10qLM/I9rIMQbUGJjGenTj1BYOBlAMCff/ZAgwbmn7Q/eVOPCipVeHg4wNf3JADVDOsgRFtQIuNRcnImRow4CsaAb79tjq++cvqk/ZU89Qjw9Y1A06b2EInEaNdONcM6CNEW1JnCk/x8CYYPP4pXr96jWTMLrFrV5ZP3WdqDXwED3Lz5GubmRti9WzXDOgjRFpTIeLJoUQwiI5/B1NQAe/f2gbHxp5/slvzgVz0wJn0gsaqHdRCiDcqVyB49eoQ5c+Zg6NChSE1NBQCcOHECt2/f5jU4bREZmYiFC2MAABs3doeTEz9jt+RXquAASB+k6+ZWG/37O/JyLEK0mdKJLDo6Gk2bNsXly5exf/9+ZGZmAgBu3ryJefPm8R5gRZeamoVhw6T9YmPHNsGIEc687Vt+pQojFMyj3Lq1N2/HIkSbKZ3IZs6ciV9++QWnT5+GoaFh4fIuXbogJiaG1+AqOomEYeTI40hJyYKzcy2sXcvvoNeilSqk8yj1ADAsXdoRLi4WvB6PEG2ldCK7desWBgwYUGy5hYWFTJkfXbB06T84deoJTEz0sXdvH5iaGpa9kZLGjGmB+/cnYtCgJpDOowR+/70Lpk9vz/uxCNFWSicyc3NzJCcnF1seFxeHOnXq8BKUNjh//jl+/vk8ACAoqBtcXGqXsUX5mZoa4uxZaZtPmNAckye3UtmxCNFGSieyYcOGYcaMGUhJSQHHcZBIJLhw4QKmTZuGUaNGqSLGCict7T2GDj2K/HyGESOcMXZsE5Udq+iwjt9++/RhHYRUNkonssWLF8Pe3h516tRBZmYmnJ2d0alTJ7Rv3x5z5sxRRYwVCmMMY8Ycx/PnGWjUqAbWr/+izMn0n+KXXy7xPqyDkMpG4eoXRT1+/BixsbGQSCRwdXWFo6N2DAP41OoXK1dewbRp0TAy0sPly8PRvLmlCqKUioxMRLdue8EYsGNHLwwfzt8dUUIqqvJ8R5U+I1u4cCGys7NRv359DBo0CIMHD4ajoyPev3+PhQsXKh20Nrl8ORkzZ/4NAFi9uotKk9jHwzp8fZtQEiOkFEqfkenp6SE5ORmWlrJf4rS0NFhaWsrU9a+IyntG9vbtB7i6bsPTp+kYPNgJYWHeKruklEgYvLzCcerUEzg718KVKyNQpYqBSo5FSEWjljMyxpjcL/CNGzdQs2blrEbKGIOf30k8fZqO+vXNsGmTp0r7xZYsuSwzrIOSGCGlU7jnuEaNGuA4DhzHoVGjRjJf5Pz8fGRmZmLChAkqCVLTgoLicOBAPAwMBNi7tw/MzIxUdqzz559j7twLAIB161Q7rIOQykLhRLZ69WowxuDr64sFCxbAzOy/icqGhoYQCoVwd3dXSZCadO1aCqZNiwYArFjhATc3a5UcJz4+DUFBV7B5813k5zP07dsAY8aoblgHIZUKU1JUVBTLyclRdrMSrVu3jgmFQmZkZMRatmzJzp07V+K6kZGRDNLnnMn83L17V+HjiUQiBoCJRKIy13337gOrX38TA5az/v0PMIlEovBxlBESEss4bgEDljBgOQOWMo5bwLZsiVPJ8QipyJT5jhZQelCSg4OD3JH9Bezt7RXe1549e+Dv74/169fj888/xx9//AEvLy/cuXOn1P3cv39fphPQwoL/OYeMMXz99Sk8fixCvXrVERLSUyX9YgXFExnTQ8E8SkD8//1yEejQwZ6ehERIGZROZGU9TUmZu5arVq2Cn58fxo0bB0B6+Xry5Els2LABgYGBJW5naWkJc3NzhY9THtHRz7B3733o6wsQFuaNGjWMVXKckJA4SO+5FMzTzAEgASAtax0cHEsP0iWkDEonsri4OJnXubm5iIuLw6pVq7B48WKF95OTk4Nr165h5syZMss9PT1x8eLFEraScnV1xYcPH+Ds7Iw5c+agS5eSp+2IxWKIxeLC1+np6QrF5+Fhjx07euHNmw9o185WoW3K48GDN5BIDCEtzZP3/z9SjEmLKxJCSqd0ImvevHmxZa1atYKtrS2WL1+OgQMHKrSf169fIz8/H1ZWVjLLrayskJKSIncbGxsbbNq0CW5ubhCLxdi+fTu6deuGqKgodOok/5FrgYGBWLBggUIxFaXqQaiMMdy6JYL0jEwCQCzzPseBqr8SogDeJu41atQIV65cUXq7opeprIRxagDg5OQEJ6f/Hujh7u6OZ8+eYcWKFSUmsoCAAEyZMqXwdXp6Ouzs7JSOUxWCguIQHy9CQb9YUYwBfn4t1R4XIdpG6QGx6enpMj8ikQj37t3Dzz//rNR8y9q1a0NPT6/Y2Vdqamqxs7TStGvXDvHx8SW+b2RkhOrVq8v8VAQfD+sYNswJAgGDnh5XWERRIOAQHNyXOvoJUYDSZ2Tm5uZyz6Ls7OwQFham8H4MDQ3h5uaG06dPyxRqPH36NPr166fwfuLi4mBjY6Pw+hVBeroYPj5HkJOTj/79G2LHjj5YsKADgoNjCx/C6+fXkpIYIQpSOpFFRkbKvBYIBLCwsEDDhg2hr6/c7qZMmYKRI0eiVatWcHd3x6ZNm5CYmFg4QyAgIAAvXrzAtm3bAEjvagqFQri4uCAnJwc7duxAeHg4wsPDlf0zNIYxhvHjT+HRo3cywzoaNqxJdycJKSelE1nnzp15O7iPjw/S0tKwcOFCJCcno0mTJjh27Bjq1asHAEhOTkZiYmLh+jk5OZg2bRpevHgBExMTuLi44OjRo+jVqxdvManapk031TKsgxBdolD1i4iICIV32Ldv308KSNU+tR7Zp7h58xXatNkBsTgfy5d3xrRprdV6fEK0QXm+owqdkfXv31+hnXEcV+HL+GhKZmYOBg8+DLE4H71718eUKVR3nxC+KJTIJBKJquOo1Bhj+O67v3D//hvUqVMVoaE9IRCorgwQIbqmXE8aJ8oJDf0X27ffgUDAYfdub9SuXUXTIRFSqSh0RrZmzRp8/fXXMDY2xpo1a0pdd/LkybwEVlncufMa339/BgCwcOHn6NixroYjIqTyUaiz38HBAVevXkWtWrXg4OBQ8s44Do8fP+Y1QL6ps7M/OzsXbdrswO3baejevR5OnBhEl5SElEFlnf0JCQly/5uUbvLks7h9Ow3W1qbYvr0XJTFCVIT6yFRk5847CA6+BY4Ddu3qDSsrU02HREilpdAZ2ceTrsuyatWqcgdTWTx48AYTJpwGAMyd644uXRQvNkkIUZ5CiaxoDbJr164hPz+/sBLFgwcPoKenBzc3N/4j1DIfPuRh8ODDyMzMhYeHHX7+ufI9x4CQikahRPbx/MpVq1ahWrVq2Lp1K2rUqAEAePv2LcaOHYuOHTuqJkotMmVKJG7ceAULCxPs3Nkbenp09U6Iqin9gN46derg1KlTcHFxkVn+77//wtPTE0lJSbwGyDdV3rX83//uY/DgwwCAkycHwdNTyOv+CdEFanlAb3p6Ol6+fFlseWpqKjIyMpTdXaXx6NE7jBt3EgAQENCWkhghaqR0IhswYADGjh2Lffv24fnz53j+/Dn27dsHPz8/hctcVzZicR58fA4jPT0Hn39eBwsXfq7pkAjRKUqX8dm4cSOmTZuGESNGIDc3V7oTfX34+flh+fLlvAeoDWbMOIdr116iZk1j7N7dG/r61C9GiDop3UdWICsrC48ePQJjDA0bNoSpqXaMk+K7j+zgwXgMGHAIAHD48AB4ezf45H0SostUNrJfHlNTUzRr1qy8m1cKT5+KMHbsCQDA1KmtKIkRoiF0DVROubn5GDLkCN69E6NNG2v8+isNPSFEUyiRldPs2edx6VIyzMyMEBbmDUNDPU2HRIjOokRWDseOPcby5dJneG7Z0hMODuaaDYgQHUeJTEnPn2dg1KjjAICJE10xYIDiz/IkhKgGJTIl5OVJMGzYUaSlvUfLllZYsYK/J0oRQsqPEpkSFiy4iL//fo5q1QyxZ483jIzKfdOXEMIjSmQK+uuvp1i8+BIAYNMmTzRsWEPDERFCClAiU0ByciaGDz8KxoCvv26GIUMaazokQshHKJGVIT9fghEjjiE1NRvNmllg9eoumg6JEFIEJbIyLF58CWfPJsLU1AB79njDxMRA0yERQoqgRFaKqKhELFgQAwDYsOELNG5cS8MREULkoURWgtTULAwbdhQSCcPYsU0wcqRL2RsRQjSCElkJXr16D2NjfTg718LatV01HQ4hpBQ0EKoELi61ERc3Cq9fv4epqaGmwyGElIISWSnMzIxgZmak6TAIIWWgS0tCiNajREYI0XqUyAghWo8SGSFE61EiI4RoPZ27a1nw0Kj09HQNR0IIkafgu6nMA950LpEVPA3dzs5Ow5EQQkqTkZEBMzMzhdYt93MttZVEIkFSUhKqVasGjuNKXTc9PR12dnZ49uwZL8/ArCyoXUpGbSOfMu3CGENGRgZsbW0hECjW+6VzZ2QCgQB169ZVapvq1avTh1IOapeSUdvIp2i7KHomVoA6+wkhWo8SGSFE61EiK4WRkRHmzZsHIyOab/kxapeSUdvIp+p20bnOfkJI5UNnZIQQrUeJjBCi9SiREUK0HiUyQojWo0RWgvXr18PBwQHGxsZwc3PD33//remQ1G7+/PngOE7mx9rauvB9xhjmz58PW1tbmJiYwMPDA7dv39ZgxKpx7tw59OnTB7a2tuA4DgcPHpR5X5F2EIvFmDRpEmrXrg1TU1P07dsXz58/V+NfoRpltc2YMWOKfYbatWsnsw4fbUOJTI49e/bA398fs2fPRlxcHDp27AgvLy8kJiZqOjS1c3FxQXJycuHPrVu3Ct9btmwZVq1ahaCgIFy5cgXW1tbo3r174XzWyiIrKwvNmzdHUFCQ3PcVaQd/f38cOHAAYWFhOH/+PDIzM+Ht7Y38/Hx1/RkqUVbbAEDPnj1lPkPHjh2TeZ+XtmGkmDZt2rAJEybILGvcuDGbOXOmhiLSjHnz5rHmzZvLfU8ikTBra2u2ZMmSwmUfPnxgZmZmbOPGjWqKUP0AsAMHDhS+VqQd3r17xwwMDFhYWFjhOi9evGACgYCdOHFCbbGrWtG2YYyx0aNHs379+pW4DV9tQ2dkReTk5ODatWvw9PSUWe7p6YmLFy9qKCrNiY+Ph62tLRwcHDBkyBA8fvwYAJCQkICUlBSZdjIyMkLnzp11qp0UaYdr164hNzdXZh1bW1s0adJEJ9oqKioKlpaWaNSoEcaPH4/U1NTC9/hqG0pkRbx+/Rr5+fmwsrKSWW5lZYWUlBQNRaUZbdu2xbZt23Dy5Els3rwZKSkpaN++PdLS0grbQtfbSZF2SElJgaGhIWrUqFHiOpWVl5cXdu7cibNnz2LlypW4cuUKunbtCrFYDIC/ttG56heKKlrihzFWZtmfysbLy6vwv5s2bQp3d3c0aNAAW7duLeywpXaSKk876EJb+fj4FP53kyZN0KpVK9SrVw9Hjx7FwIEDS9xO2bahM7IiateuDT09vWL/GqSmphb7V1fXmJqaomnTpoiPjy+8e6nr7aRIO1hbWyMnJwdv374tcR1dYWNjg3r16iE+Ph4Af21DiawIQ0NDuLm54fTp0zLLT58+jfbt22soqopBLBbj7t27sLGxgYODA6ytrWXaKScnB9HR0TrVToq0g5ubGwwMDGTWSU5Oxr///qtTbQUAaWlpePbsGWxsbADw2DZK3JTQGWFhYczAwIAFBwezO3fuMH9/f2ZqasqePHmi6dDUaurUqSwqKoo9fvyYXbp0iXl7e7Nq1aoVtsOSJUuYmZkZ279/P7t16xYbOnQos7GxYenp6RqOnF8ZGRksLi6OxcXFMQBs1apVLC4ujj19+pQxplg7TJgwgdWtW5f99ddfLDY2lnXt2pU1b96c5eXlaerP4kVpbZORkcGmTp3KLl68yBISElhkZCRzd3dnderU4b1tKJGVYN26daxevXrM0NCQtWzZkkVHR2s6JLXz8fFhNjY2zMDAgNna2rKBAwey27dvF74vkUjYvHnzmLW1NTMyMmKdOnVit27d0mDEqhEZGckAFPsZPXo0Y0yxdnj//j2bOHEiq1mzJjMxMWHe3t4sMTFRA38Nv0prm+zsbObp6cksLCyYgYEBs7e3Z6NHjy72d/PRNlTGhxCi9aiPjBCi9SiREUK0HiUyQojWo0RGCNF6lMgIIVqPEhkhROtRIiOEaD1KZIQQrUeJjFRIY8aMQf/+/TUdBtESlMgIr+QloH379sHY2BjLli0DIC3RsmnTJrRt2xZVq1aFubk5WrVqhdWrVyM7O1up40VFRcHGxgZ8TlDx8PAAx3FYsmRJsfd69eoFjuMwf/583o5HPh0lMqJSf/75J4YPH46goCBMnz4dADBy5Ej4+/ujX79+iIyMxPXr1/Hzzz/j0KFDOHXqlFL7j4iIQN++fXmv62VnZ4ctW7bILEtKSsLZs2cLKzeQioMSGVGZZcuWYeLEidi1axfGjRsHANi7dy927tyJ3bt3Y9asWWjdujWEQiH69euHs2fPokuXLkodoyCRyRMaGgpzc3McOXIETk5OqFKlCgYNGoSsrCxs3boVQqEQNWrUwKRJk4o96MLb2xtpaWm4cOGCzP48PT1haWmpZEsQVaNERlRi5syZWLRoEY4cOYIvv/yycPnOnTvh5OSEfv36FduG4ziYmZkpfIzbt28jJSUF3bp1K3Gd7OxsrFmzBmFhYThx4gSioqIwcOBAHDt2DMeOHcP27duxadMm7Nu3T2Y7Q0NDDB8+XOasLDQ0FL6+vgrHR9SHEhnh3fHjx7F06VIcOnQIX3zxhcx78fHxcHJy4uU4hw4dQo8ePWBsbFziOrm5udiwYQNcXV3RqVMnDBo0COfPn0dwcDCcnZ3h7e2NLl26IDIysti2fn5+2Lt3L7KysnDu3DmIRCL07t2bl9gJvyiREd41a9YMQqEQc+fOLfaMS8ZjnfpDhw6VeFlZoEqVKmjQoEHhaysrKwiFQlStWlVm2cdP9inQrFkzODo6Yt++fQgJCcHIkSNhYGDAS+yEX5TICO/q1KmD6OhoJCcno2fPnjLJrFGjRrh79+4nHyMlJQWxsbFlniEVTTwcx8ldJpFI5G7v6+uLdevWYd++fXRZWYFRIiMqYW9vj+joaKSmpsLT0xPp6ekAgGHDhuHBgwc4dOhQsW0YYxCJRArtPyIiAu7u7qhduzavcRc1bNgw3Lp1C02aNIGzs7NKj0XKjxIZUZm6desiKioKaWlp8PT0hEgkwuDBg+Hj44OhQ4ciMDAQV69exdOnT3HkyBF88cUXcvuq5ImIiJB7w4BvNWrUQHJyMs6cOaPyY5Hyo0RGVKrgMvPdu3fo3r07RCIRdu3ahVWrVuHAgQPo3LkzmjVrhvnz56Nfv37o0aNHmfvMysrCmTNnyuwf44u5uTlMTU3VcixSPlSzn2id/fv3Y86cObhz546mQyEVBJ2REa1TtWpVLF26VNNhkAqEzsgIIVqPzsgIIVqPEhkhROtRIiOEaD1KZIQQrUeJjBCi9SiREUK0HiUyQojWo0RGCNF6lMgIIVrv/wAxfUSGIG8DaAAAAABJRU5ErkJggg==",
      "text/plain": [
       "<Figure size 300x250 with 1 Axes>"
      ]
     },
     "metadata": {},
     "output_type": "display_data"
    }
   ],
   "source": [
    "# Plotting fit to dilute phase data\n",
    "plt.figure(figsize = (3, 2.5))\n",
    "xfit = np.linspace(0, 150, 100)\n",
    "\n",
    "for i in range(2):\n",
    "    \n",
    "    # Experimental data\n",
    "    plt.scatter(c_B_tot[i], c_A_dil[i], marker='o',s=25,color='navy')\n",
    "    \n",
    "    # Data fit\n",
    "    # Note again: a = c_A_tot - c_B_sat * b\n",
    "    plt.plot(xfit, c_A_dil_fit(xfit, c_B_sat[i], c_A_tot[i] - c_B_sat[i]*b, b),color='darkblue')\n",
    "\n",
    "plt.xlabel('KCl / mM')\n",
    "plt.ylabel('dilute FUS conc. / uM')\n",
    "plt.show()"
   ]
  },
  {
   "cell_type": "markdown",
   "metadata": {},
   "source": [
    "# Tie line gradient and Dominance Evaluation"
   ]
  },
  {
   "cell_type": "code",
   "execution_count": 15,
   "metadata": {},
   "outputs": [
    {
     "name": "stdout",
     "output_type": "stream",
     "text": [
      "The reduced tie line gradient K was determined at = -0.05 uM/mM\n",
      "The dominance was determined at = 0.61\n"
     ]
    }
   ],
   "source": [
    "# Tie line gradient and dominance calculation as per 'Experimental characterisation of response and phase boundary gradient'\n",
    "\n",
    "R_AB = b\n",
    "\n",
    "P = (c_A_tot[1]-c_A_tot[0])/(c_B_sat[1]-c_B_sat[0])\n",
    "\n",
    "K = R_AB*P/(R_AB-P)\n",
    "print(f'The reduced tie line gradient K was determined at = {np.round(K,2)} uM/mM')\n",
    "\n",
    "D = K/(K-P)\n",
    "print(f'The dominance was determined at = {np.round(D,2)}')"
   ]
  },
  {
   "cell_type": "code",
   "execution_count": null,
   "metadata": {},
   "outputs": [],
   "source": []
  },
  {
   "cell_type": "code",
   "execution_count": null,
   "metadata": {},
   "outputs": [],
   "source": []
  },
  {
   "cell_type": "code",
   "execution_count": null,
   "metadata": {},
   "outputs": [],
   "source": []
  },
  {
   "cell_type": "code",
   "execution_count": null,
   "metadata": {},
   "outputs": [],
   "source": []
  },
  {
   "cell_type": "code",
   "execution_count": null,
   "metadata": {},
   "outputs": [],
   "source": []
  },
  {
   "cell_type": "code",
   "execution_count": null,
   "metadata": {},
   "outputs": [],
   "source": []
  },
  {
   "cell_type": "code",
   "execution_count": null,
   "metadata": {},
   "outputs": [],
   "source": []
  },
  {
   "cell_type": "code",
   "execution_count": null,
   "metadata": {},
   "outputs": [],
   "source": []
  },
  {
   "cell_type": "code",
   "execution_count": null,
   "metadata": {},
   "outputs": [],
   "source": []
  },
  {
   "cell_type": "code",
   "execution_count": null,
   "metadata": {},
   "outputs": [],
   "source": []
  },
  {
   "cell_type": "code",
   "execution_count": null,
   "metadata": {},
   "outputs": [],
   "source": []
  },
  {
   "cell_type": "code",
   "execution_count": null,
   "metadata": {},
   "outputs": [],
   "source": []
  },
  {
   "cell_type": "code",
   "execution_count": null,
   "metadata": {},
   "outputs": [],
   "source": []
  }
 ],
 "metadata": {
  "kernelspec": {
   "display_name": "Python 3 (ipykernel)",
   "language": "python",
   "name": "python3"
  },
  "language_info": {
   "codemirror_mode": {
    "name": "ipython",
    "version": 3
   },
   "file_extension": ".py",
   "mimetype": "text/x-python",
   "name": "python",
   "nbconvert_exporter": "python",
   "pygments_lexer": "ipython3",
   "version": "3.12.7"
  }
 },
 "nbformat": 4,
 "nbformat_minor": 4
}
